# Supplementary material for: Insights into Genomic Patterns of Homozygosity in the Endangered Dülmen Wild Horse Population
Source: Genes (Basel). 2025 Sep 8;16(9):1054. doi: 10.3390/genes16091054 (PMC12469691; doi:10.3390/genes16091054)
Supplement: Supplementary file 1 [file genes-16-01054-s001.zip]

Archive with 11 entries (11 files):
- Figure S1.pdf
- Table S1.pdf
- Table S10-Stallions_Means_genom_inzucht.xlsx
- Table S11.pdf
- Table S12.pdf
- Table S13.pdf
- Table S4_KATIX_chrom_ROH.xlsx
- Table S5-ROH_Islands_25_30_40_45_GENES.xlsx
- Table S6-PantherGeneLists-Tests.xlsx
- Tables S2 and S3.pdf
- Tables S7-S9.pdf
