# Supplementary material for: Insights into Genomic Patterns of Homozygosity in the Endangered Dülmen Wild Horse Population
Source: Genes (Basel). 2025 Sep 8;16(9):1054. doi: 10.3390/genes16091054 (PMC12469691; doi:10.3390/genes16091054)
Supplement: Supplementary file 1 [file genes-16-01054-s001.zip › Table S10-Stallions_Means_genom_inzucht.xlsx]

## Sheet: DUELW_Stallion_MEANS_genom_inb
Table S10. Means, standard deviations, minima and maxima for genomic inbreeding in the 10 genotyped Dülmen wild horse stallions.
Parameter	N	Mean	Standard deviation	Minimum	Maximum
FIS	10	-0.039	0.060	-0.108	0.092
FROH	10	0.087	0.050	0.027	0.198
FROH>4	10	0.073	0.047	0.019	0.177
FROH>8	10	0.057	0.044	0.011	0.160
FROH>16	10	0.028	0.030	0	0.096
FROH>32	10	0.007	0.012	0	0.036
FROH-2-4	10	0.013	0.005	0.005	0.021
FROH-4-8	10	0.016	0.010	0.003	0.035
FROH-8-16	10	0.030	0.018	0	0.064
FROH-16-32	10	0.021	0.020	0	0.060
FROH>10	10	0.050	0.039	0.011	0.141
FROH>5	10	0.070	0.047	0.019	0.175
FROH>3.33	10	0.075	0.048	0.019	0.180
FROH>2.25	10	0.083	0.050	0.024	0.192
FROH>16.67	10	0.027	0.030	0	0.096
FROH>25	10	0.016	0.019	0	0.062
FROH>33.33	10	0.007	0.012	0	0.036
Average number of ROH per horse	10	26.700	11.176	11	45
Average ROH length per horse	10	7.114	1.793	4.849	9.955
Combined length of ROH per horse	10	197.354	114.145	60.496	447.992
