# Supplementary material for: Insights into Genomic Patterns of Homozygosity in the Endangered Dülmen Wild Horse Population
Source: Genes (Basel). 2025 Sep 8;16(9):1054. doi: 10.3390/genes16091054 (PMC12469691; doi:10.3390/genes16091054)
Supplement: Supplementary file 1 [file genes-16-01054-s001.zip › Table S4_KATIX_chrom_ROH.xlsx]

## Sheet: KATIX_chrom_ROH
Table S4. Distribution of Runs of Homozygosity (ROH) with number of ROH, mean length in Mb, standard deviation, minimum and maximum of ROH length as well as combined length by autosomal chromosomes and length categories in Dülmen wild horses (n=337).
Horse autosome	Length category in Mb	Number of ROH	Mean Length in Mb	Standard deviation	Minimum	Maximum	Combined length of ROH in Mb
1	0-2 Mb	45	1.953	0.018	1.926	1.993	87.896
1	2-4 Mb	405	2.611	0.523	2.011	3.925	1057.556
1	4-8 Mb	144	5.677	1.06	4.065	7.974	817.491
1	8-16 Mb	119	11.49	2.253	8.083	15.855	1367.254
1	16-32 Mb	87	21.965	4.398	16.043	31.841	1910.962
1	>32 Mb	43	51.073	20.268	32.222	131.719	2196.14
2	0-2 Mb	34	1.955	0.02	1.925	1.992	66.477
2	2-4 Mb	197	2.554	0.432	2.027	3.975	503.041
2	4-8 Mb	48	5.65	1.153	4.032	7.663	271.179
2	8-16 Mb	72	11.561	2.377	8.032	15.994	832.401
2	16-32 Mb	33	21.952	4.521	16.135	30.286	724.413
2	>32 Mb	18	44.204	9.972	33.226	63.495	795.664
3	0-2 Mb	10	1.971	0.018	1.955	1.997	19.714
3	2-4 Mb	219	2.698	0.516	2.021	3.977	590.857
3	4-8 Mb	96	5.83	1.197	4.072	7.999	559.727
3	8-16 Mb	84	12.167	2.622	8.019	15.875	1022.047
3	16-32 Mb	52	21.736	4.625	16.021	31.478	1130.255
3	>32 Mb	17	40.209	6.602	32.726	49.354	683.56
4	0-2 Mb	10	1.953	0.015	1.935	1.982	19.531
4	2-4 Mb	220	2.749	0.619	2.008	3.937	604.749
4	4-8 Mb	77	5.944	1.118	4.026	7.961	457.673
4	8-16 Mb	87	10.996	2.153	8.021	15.88	956.672
4	16-32 Mb	66	21.638	3.834	16.002	30.703	1428.132
4	>32 Mb	32	45.723	11.196	32.404	76.792	1463.133
5	0-2 Mb	26	1.973	0.012	1.935	1.993	51.285
5	2-4 Mb	278	2.759	0.543	2.027	3.962	767.126
5	4-8 Mb	125	5.778	0.972	4.007	7.981	722.224
5	8-16 Mb	73	10.986	2.154	8.011	15.386	801.981
5	16-32 Mb	27	21.976	5.165	16.392	31.511	593.352
5	>32 Mb	8	44.608	7.73	35.698	56.166	356.864
6	0-2 Mb	7	1.964	0.021	1.928	1.997	13.745
6	2-4 Mb	135	2.536	0.51	2.004	3.929	342.347
6	4-8 Mb	72	5.162	1.093	4.066	7.941	371.676
6	8-16 Mb	54	11.097	2.187	8.012	15.899	599.226
6	16-32 Mb	39	23.252	3.547	16.738	30.974	906.83
6	>32 Mb	15	46.69	8.314	34.382	60.987	700.343
7	0-2 Mb	21	1.961	0.026	1.923	1.997	41.185
7	2-4 Mb	192	2.683	0.478	2.015	3.892	515.183
7	4-8 Mb	95	5.683	1.064	4.004	7.901	539.879
7	8-16 Mb	90	11.142	2.352	8.028	15.979	1002.783
7	16-32 Mb	44	22.594	4.151	16.165	31.919	994.152
7	>32 Mb	8	38.539	3.905	33.734	42.906	308.31
8	0-2 Mb	17	1.984	0.018	1.952	1.995	33.729
8	2-4 Mb	123	2.716	0.524	2.003	3.963	334.074
8	4-8 Mb	90	5.575	1.044	4.056	7.713	501.773
8	8-16 Mb	44	10.356	1.993	8.288	15.952	455.655
8	16-32 Mb	31	21.411	4.762	16.025	30.685	663.74
8	>32 Mb	14	43.615	9.942	32.033	68.272	610.615
9	0-2 Mb	9	1.982	0.026	1.923	1.997	17.84
9	2-4 Mb	157	2.956	0.569	2.01	3.987	464.024
9	4-8 Mb	116	5.487	0.917	4.011	7.799	636.483
9	8-16 Mb	52	11.145	2.342	8.008	15.966	579.532
9	16-32 Mb	30	19.232	3.018	16.208	30.815	576.96
9	>32 Mb	4	43.405	6.966	33.566	49.997	173.619
10	0-2 Mb	22	1.956	0.022	1.925	1.988	43.03
10	2-4 Mb	226	2.701	0.555	2.033	3.995	610.501
10	4-8 Mb	108	5.922	1.12	4.021	7.961	639.569
10	8-16 Mb	96	11.364	2.395	8.025	15.797	1090.948
10	16-32 Mb	38	23.412	5.179	16.41	31.931	889.652
10	>32 Mb	31	46.267	9.617	32.825	68.536	1434.274
11	0-2 Mb	4	1.971	0.02	1.947	1.996	7.883
11	2-4 Mb	109	2.774	0.638	2.009	3.998	302.319
11	4-8 Mb	103	5.893	1.121	4.021	7.937	607.013
11	8-16 Mb	56	11.247	2.106	8.025	15.545	629.818
11	16-32 Mb	37	20.291	3.379	16.188	29.469	750.757
12	0-2 Mb	2	1.93	0.006	1.925	1.934	3.859
12	2-4 Mb	90	2.955	0.576	2.01	4	265.976
12	4-8 Mb	78	5.993	1.097	4.157	7.816	467.446
12	8-16 Mb	32	11.144	2.407	8.127	15.998	356.593
12	16-32 Mb	13	20.713	2.375	18.298	26.011	269.271
13	0-2 Mb	2	1.986	0	1.986	1.986	3.973
13	2-4 Mb	52	3.081	0.648	2.003	3.96	160.211
13	4-8 Mb	93	5.748	1.138	4.002	7.986	534.519
13	8-16 Mb	39	11.318	2.082	8.248	15.155	441.42
13	16-32 Mb	17	21.454	3.735	16.468	30.982	364.715
13	>32 Mb	2	33.419	0.091	33.354	33.483	66.837
14	0-2 Mb	21	1.938	0.02	1.926	1.998	40.697
14	2-4 Mb	154	2.454	0.476	2.003	3.959	377.97
14	4-8 Mb	94	5.695	1.096	4.021	7.84	535.357
14	8-16 Mb	86	10.976	2.308	8.049	15.721	943.949
14	16-32 Mb	45	22.239	4.331	16.207	31.118	1000.739
14	>32 Mb	15	47.619	13.584	32.703	72.082	714.288
15	0-2 Mb	13	1.966	0.016	1.94	1.983	25.564
15	2-4 Mb	108	2.885	0.561	2.012	3.962	311.592
15	4-8 Mb	61	5.544	0.966	4	7.693	338.21
15	8-16 Mb	91	10.896	2.283	8.028	15.53	991.576
15	16-32 Mb	45	20.953	3.935	16.066	31.469	942.894
15	>32 Mb	17	44.531	10.614	32.655	68.176	757.029
16	0-2 Mb	13	1.976	0.015	1.937	1.991	25.682
16	2-4 Mb	130	2.672	0.583	2.017	3.931	347.389
16	4-8 Mb	59	5.762	1.275	4.002	7.981	339.987
16	8-16 Mb	57	12.182	2.13	8.055	15.884	694.361
16	16-32 Mb	31	23.023	5.102	16.312	31.764	713.7
16	>32 Mb	14	44.465	14.586	32.82	87.291	622.516
17	0-2 Mb	25	1.951	0.019	1.938	1.997	48.774
17	2-4 Mb	107	2.656	0.561	2.021	3.904	284.146
17	4-8 Mb	43	5.7	1.186	4.079	7.96	245.087
17	8-16 Mb	49	11.266	2.226	8.147	15.636	552.012
17	16-32 Mb	26	22.777	4.324	17.364	31.954	592.208
17	>32 Mb	15	52.417	15.19	34.802	80.608	786.248
18	0-2 Mb	22	1.969	0.027	1.927	2	43.313
18	2-4 Mb	170	2.536	0.474	2.01	3.868	431.199
18	4-8 Mb	47	6.092	1.376	4.064	7.993	286.347
18	8-16 Mb	44	11.969	2.289	8.155	15.683	526.636
18	16-32 Mb	33	21.665	3.911	16.178	29.822	714.934
18	>32 Mb	15	43.508	8.226	32.315	64.113	652.617
19	0-2 Mb	3	1.967	0.011	1.954	1.974	5.9
19	2-4 Mb	57	2.558	0.501	2.064	3.98	145.822
19	4-8 Mb	22	5.785	1.114	4.305	7.676	127.267
19	8-16 Mb	44	11.66	2.372	8.144	15.808	513.038
19	16-32 Mb	42	23.073	4.696	16.338	31.637	969.062
19	>32 Mb	13	40.116	6.021	32.071	50.786	521.505
20	0-2 Mb	19	1.945	0.02	1.937	1.994	36.956
20	2-4 Mb	43	2.629	0.508	2.004	3.875	113.031
20	4-8 Mb	42	5.6	1.259	4.031	7.929	235.185
20	8-16 Mb	50	10.964	2.347	8.163	15.953	548.18
20	16-32 Mb	43	23.447	4.244	16.032	31.72	1008.21
20	>32 Mb	11	41.541	6.992	34.138	59.095	456.956
21	0-2 Mb	1	1.971	.	1.971	1.971	1.971
21	2-4 Mb	50	2.849	0.595	2.021	3.969	142.429
21	4-8 Mb	49	6.69	1.213	4.059	7.959	327.787
21	8-16 Mb	50	11.76	2.11	8.049	15.937	587.986
21	16-32 Mb	48	22.469	4.61	16.124	31.009	1078.512
21	>32 Mb	11	40.401	7.445	32.594	57.557	444.413
22	0-2 Mb	4	1.958	0.027	1.932	1.99	7.831
22	2-4 Mb	58	2.82	0.562	2.081	3.898	163.55
22	4-8 Mb	53	5.699	1.227	4.011	7.98	302.065
22	8-16 Mb	72	11.46	2.175	8.022	15.804	825.1
22	16-32 Mb	21	21.139	3.93	16.246	29.938	443.927
23	0-2 Mb	16	1.982	0.008	1.952	1.985	31.72
23	2-4 Mb	43	2.854	0.567	2.005	3.981	122.727
23	4-8 Mb	70	5.991	1.195	4.032	7.946	419.343
23	8-16 Mb	45	11.935	2.186	8.556	15.587	537.09
23	16-32 Mb	31	22.039	3.747	16.072	30.386	683.216
23	>32 Mb	10	37.434	5.517	32.102	47.171	374.342
24	0-2 Mb	6	1.961	0.002	1.96	1.965	11.763
24	2-4 Mb	33	3.088	0.707	2.003	3.992	101.902
24	4-8 Mb	41	5.631	1.303	4.133	7.926	230.888
24	8-16 Mb	31	10.395	2.024	8.095	15.188	322.23
24	16-32 Mb	21	22.671	4.589	16.124	31.314	476.086
24	>32 Mb	9	40.248	5.477	34.896	46.455	362.235
25	0-2 Mb	2	1.956	0.006	1.952	1.96	3.912
25	2-4 Mb	46	2.81	0.571	2.007	3.994	129.25
25	4-8 Mb	36	5.691	1.148	4.001	7.872	204.875
25	8-16 Mb	36	12.144	1.886	8.445	15.978	437.193
25	16-32 Mb	16	22.363	5.634	16.062	31.364	357.805
25	>32 Mb	2	35.23	1.25	34.346	36.114	70.46
26	0-2 Mb	3	1.94	0	1.94	1.94	5.82
26	2-4 Mb	76	2.768	0.475	2.027	3.907	210.385
26	4-8 Mb	51	5.717	1.182	4.042	7.806	291.557
26	8-16 Mb	52	11.533	2.023	8.107	15.202	599.721
26	16-32 Mb	20	21.769	4.043	16.448	27.323	435.375
27	0-2 Mb	2	1.965	0.019	1.951	1.978	3.929
27	2-4 Mb	68	2.886	0.556	2.035	3.954	196.22
27	4-8 Mb	38	5.479	1.148	4.029	7.786	208.197
27	8-16 Mb	42	11.561	2.002	8.114	15.246	485.559
27	16-32 Mb	10	21.26	4.503	16.727	30.425	212.603
28	0-2 Mb	2	1.945	0.001	1.945	1.946	3.89
28	2-4 Mb	85	2.356	0.386	2.065	3.77	200.296
28	4-8 Mb	55	5.903	0.963	4.303	7.223	324.646
28	8-16 Mb	39	11.866	1.898	8.081	15.997	462.784
28	16-32 Mb	41	21.713	4.723	16.117	30.793	890.253
28	>32 Mb	9	42.264	4.336	33.587	46.176	380.38
29	2-4 Mb	44	2.793	0.669	2.033	3.96	122.901
29	4-8 Mb	45	5.452	1.272	4.161	7.922	245.344
29	8-16 Mb	42	10.729	1.979	8.041	15.577	450.622
29	16-32 Mb	9	21.151	3.484	16.309	25.408	190.358
30	2-4 Mb	33	2.888	0.659	2.057	3.911	95.315
30	4-8 Mb	47	5.663	1.19	4.001	7.946	266.18
30	8-16 Mb	33	10.377	1.884	8.101	15.173	342.442
30	16-32 Mb	10	20.013	3.213	16.332	27.242	200.128
31	0-2 Mb	1	1.996	.	1.996	1.996	1.996
31	2-4 Mb	56	2.949	0.588	2.025	3.924	165.128
31	4-8 Mb	57	5.665	1.081	4.161	7.793	322.92
31	8-16 Mb	41	10.684	1.673	8.225	14.665	438.038
31	16-32 Mb	2	21.234	5.267	17.51	24.959	42.469
