# Supplementary material for: Insights into Genomic Patterns of Homozygosity in the Endangered Dülmen Wild Horse Population
Source: Genes (Basel). 2025 Sep 8;16(9):1054. doi: 10.3390/genes16091054 (PMC12469691; doi:10.3390/genes16091054)
Supplement: Supplementary file 1 [file genes-16-01054-s001.zip › Table S5-ROH_Islands_25_30_40_45_GENES.xlsx]

## Sheet: Consensus ROH-Islands-45%
Horse autosome	Start in bp	End in bp	Number of SNPs	Mean MAF	Gene Ids
1	110755069	111764486	34	0.3309	SNURF,SNRPN,SNORD107,SNORD108,SNORD116,SNORD115,UBE3A

## Sheet: Consensus ROH-Islands-40%
Horse autosome	Start in bp	End in bp	Number of SNPs	Mean MAF	Gene Ids
1	110755069	111764486	34	0.3309	SNURF,SNRPN,SNORD107,SNORD108,SNORD116,SNORD115,UBE3A
1	111803287	112650539	22	0.2715	ATP10A

## Sheet: Consensus ROH-Islands-30%
Horse autosome	Start in bp	End in bp	Number of SNPs	Mean MAF	Gene Ids
1	109792388	112700094	75	0.4792	OTUD7A,MAGEL2,NDN,SNURF,SNRPN,SNORD107,SNORD108,SNORD116,SNORD115,UBE3A,ATP10A
1	146406089	147272056	26	0.227	FRMD5,WDR76,SERINC4,ECA-MIR-1282,ELL3,PDIA3,CATSPER2,STRC,PPIP5K1,MAP1A,TP53BP1,TUBGCP4,ZSCAN29,ADAL,LCMT2,TGM7,TGM5,EPB42,CCNDBP1,TMEM62
5	44433546	46408689	58	0.1467	POLR3GL,TXNIP,ANKRD34A,LIX1L,RBM8A,GNRHR2,PEX11B,ITGA10,ANKRD35,PIAS3,NUDT17,POLR3C,RNF115,CD160,PDZK1,GJA8,GJA5,ACP6,BCL9,CHD1L,FMO5,PRKAB2,PDE4DIP,SEC22B,NOTCH2
5	46418085	46485335	2	0.4643	HMGCS2,PHGDH
5	49590371	50180676	17	0.08309	NHLH2,CASQ2,VANGL1,NGF
10	24466886	25733778	36	0.411	KIR3DL,FCAR,NCR1,NLRP2,GP6,RDH13,EPS8L1,PPP1R12C,ECA-MIR-9086,TNNT1,TNNI3,SYT5,PTPRH,TMEM86B,PPP6R1,HSPBP1,BRSK1,TMEM150B,KMT5C,GARIN5B,IL11,TMEM190,RPL28,SHISA7,ISOC2,C19ORF85,NAT14,SSC5D,SBK2,SBK3,ZNF579,FIZ1,ZNF524,ZNF865,ZNF784,ZNF581,ZNF580,CCDC106,U2AF2,EPN1,EQUCABV1R902,NLRP4,NLRP13,NLRP5,ZNF787,ZNF444,GALP,EDDM13,ZNF667
10	25984930	26216055	8	0.4129	OR2BD2,OR10AM8,OR6Z11,OR6Z10,OR10AM7,PEG3
10	69474349	71652385	66	0.2522	TBC1D32,U2,GJA1,HSF2,SERINC1,PKIB,FABP7,SMPDL3A,CLVS2,TRDN

## Sheet: Consensus ROH-Islands-25%
Table S5. Consensus ROH shared by at least 25%, 30%,40% and 45% of the horses.
Horse autosome	Start in bp	End in bp	Number of SNPs	Mean MAF	Gene Ids
1	109310686	112700094	90	0.4792	KLF13,ECA-MIR-9045,ECA-MIR-9051,OTUD7A,U6,MAGEL2,NDN,SNURF,SNRPN,SNORD107,SNORD108,SNORD116,SNORD115,UBE3A,ATP10A
1	146406089	148462968	61	0.4256	FRMD5,WDR76,SERINC4,ECA-MIR-1282,ELL3,PDIA3,CATSPER2,STRC,PPIP5K1,MAP1A,TP53BP1,TUBGCP4,ZSCAN29,ADAL,LCMT2,TGM7,TGM5,EPB42,CCNDBP1,TMEM62,UBR1,TTBK2,CDAN1,HAUS2,LRRC57,SNAP23,ZNF106,CAPN3,GANC,TMEM87A,VPS39,PLA2G4F,PLA2G4D,PLA2G4E,EHD4,SPTBN5,PLA2G4B,MAPKBP1
4	74734854	76209938	42	0.3323	CFTR,CTTNBP2,U6,LSM8
5	44433546	47256602	78	0.4315	POLR3GL,TXNIP,ANKRD34A,LIX1L,RBM8A,GNRHR2,PEX11B,ITGA10,ANKRD35,PIAS3,NUDT17,POLR3C,RNF115,CD160,PDZK1,GJA8,GJA5,ACP6,BCL9,CHD1L,FMO5,PRKAB2,PDE4DIP,SEC22B,NOTCH2,HMGCS2,PHGDH,ZNF697,HSD3B2,HAO2,WARS2,TBX15
5	48223003	51341691	70	0.2834	MAN1A2,VTCN1,TRIM45,TTF2,CD101,PTGFRN,IGSF3,CD2,ATP1A1,MAB21L3,SLC22A15,NHLH2,CASQ2,VANGL1,NGF,TSPAN2,TSHB,SYCP1,SIKE1,CSDE1,NRAS,AMPD1,DENND2C,TRIM33,SYT6,OLFML3,HIPK1,DCLRE1B,AP4B1
7	49494824	51800841	66	0.213	ACP5,CNN1,ELOF1,ECSIT,ZNF653,ELAVL3,PRKCSH,RGL3,EPOR,SWSAP1,PLPPR2,CCDC159,TMEM205,RAB3D,TSPAN16,DOCK6,ANGPTL8,KANK2,SPC24,LDLR,SMARCA4,YIPF2,CARM1,C7H19ORF38,TMED1,DNM2,QTRT1,ILF3,SLC44A2,ATG4D,CDKN2D,KRI1,S1PR5,KEAP1,PDE4A,CDC37,TYK2,RAVER1,FDX2,ZGLP1,ICAM5,ICAM4,S1PR2,ICAM1,MRPL4,DNMT1,ANGPTL6,PPAN,SNORD105B,SHFL,RDH8,COL5A3,OLFM2,PIN1,UBL5,FBXL12
9	34683177	34689850	4	0.3601
9	35240634	36940286	39	0.1722	SNAI2,CLXN,UBE2V2,MCM4,PRKDC,CEBPD,SPIDR
10	24145681	26370021	62	0.1131	KIR3DL,FCAR,NCR1,NLRP2,GP6,RDH13,EPS8L1,PPP1R12C,ECA-MIR-9086,TNNT1,TNNI3,SYT5,PTPRH,TMEM86B,PPP6R1,HSPBP1,BRSK1,TMEM150B,KMT5C,GARIN5B,IL11,TMEM190,RPL28,SHISA7,ISOC2,C19ORF85,NAT14,SSC5D,SBK2,SBK3,ZNF579,FIZ1,ZNF524,ZNF865,ZNF784,ZNF581,ZNF580,CCDC106,U2AF2,EPN1,EQUCABV1R902,NLRP4,NLRP13,NLRP5,ZNF787,ZNF444,GALP,EDDM13,ZNF667,ZNF583,ZNF582,ZNF471,ZFP28,ZNF470,ZNF71,OR2BD2,OR10AM8,OR6Z11,OR6Z10,…
10	27584754	28501938	29	0.1761	ZNF671,C10H19ORF18,ZNF606,ECA-MIR-9093,ZNF135,ZNF329,ZNF274,ZNF544,ZNF8,ZSCAN22,A1BG,RPS5,ZNF584,ZNF132
10	68150825	73166204	147	0.4955	MCM9,ASF1A,FAM184A,MAN1A1,TBC1D32,U2,GJA1,HSF2,SERINC1,PKIB,FABP7,SMPDL3A,CLVS2,TRDN,U6,NKAIN2
