# Supplementary material for: Insights into Genomic Patterns of Homozygosity in the Endangered Dülmen Wild Horse Population
Source: Genes (Basel). 2025 Sep 8;16(9):1054. doi: 10.3390/genes16091054 (PMC12469691; doi:10.3390/genes16091054)
Supplement: Supplementary file 1 [file genes-16-01054-s001.zip › Table S6-PantherGeneLists-Tests.xlsx]

## Sheet: Overrepresentation 
ROH islands	PANTHER GO-Slim Biological Process	Equus caballus - REFLIST (21429)	Input	expected	Input (over/under)	fold Enrichment	raw P-value	FDR
ECA 1: 109,383,207 - 112,700,094
	no results
ECA 1: 146,406,089 - 148,462,968
	PANTHER GO-Slim Biological Process	Equus caballus - REFLIST (21429)	Input	expected	Input (over/under)	fold Enrichment	raw P-value	FDR
PLA2G4F, PLA2G4E, PLA2G4D	glycerophospholipid catabolic process (GO:0046475)	15	3	.03	+	> 100	1.95E-06	4.14E-03
PLA2G4F, PLA2G4E, PLA2G4D	phospholipid catabolic process (GO:0009395)	20	3	.03	+	89.29	4.87E-06	5.16E-03
PLA2G4F, PLA2G4E, PLA2G4D	glycerolipid catabolic process (GO:0046503)	24	3	.04	+	74.41	8.60E-06	6.08E-03
	PANTHER GO-Slim Molecular	Equus caballus - REFLIST (21429)	Input	expected	Input (over/under)	fold Enrichment	raw P-value	FDR
PLA2G4F, PLA2G4E, PLA2G4D	phospholipase A2 activity (GO:0004623)	28	3	.05	+	63.78	1.39E-05	8.36E-03
	PANTHER Protein Class
PLA2G4F, PLA2G4E, PLA2G4D	phospholipase (PC00186)	61	3	.10	+	29.27	1.47E-04	2.89E-02
PLA2G4F, PLA2G4E, PLA2G4D	lipase (PC00143)	86	3	.14	+	20.76	4.05E-04	3.99E-02
ECA 4: 74,950,902 - 75,460,147
	PANTHER GO-Slim Biological Process	Equus caballus - REFLIST (21429)	Input	expected	Input (over/under)	fold Enrichment	raw P-value	FDR
CTTNBP2	regulation of synapse organization (GO:0050807)	25	2	.00	+	> 100	7.83E-06	1.66E-02
CTTNBP2	regulation of synapse structure or activity (GO:0050803)	28	2	.01	+	> 100	9.86E-06	1.05E-02
	PANTHER GO-Slim Cellular Component	Equus caballus - REFLIST (21429)	expected	Input (over/under)	fold Enrichment	raw P-value	FDR	FDR
CTTNBP2	glutamatergic synapse (GO:0098978)	29	2	.01	+	> 100	1.06E-05	5.17E-03
ECA 5: 44,433,546 - 47,256,602	PANTHER GO-Slim Biological Process	Equus caballus - REFLIST (21429)	Input	expected	Input (over/under)	fold Enrichment	raw P-value	FDR
	no results
ECA 5: 48,223,003 - 51,341,691	PANTHER GO-Slim Biological Process	Equus caballus - REFLIST (21429)	Input	expected	Input (over/under)	fold Enrichment	raw P-value	FDR
	no results
ECA 7: 49,803,523 - 51,698,577	PANTHER GO-Slim Biological Process	Equus caballus - REFLIST (21429)	Input	expected	Input (over/under)	fold Enrichment	raw P-value	FDR
	no results
ECA 9: 35,261,007 - 36,940,286	PANTHER GO-Slim Biological Process	Equus caballus - REFLIST (21429)	Input	expected	Input (over/under)	fold Enrichment	raw P-value	FDR
	no results
ECA 10: 24,145,681 - 26,370,021	PANTHER GO-Slim Biological Process	Equus caballus - REFLIST (21429)	Input	expected	Input (over/under)	fold Enrichment	raw P-value	FDR
TNNI3, TNNT1	skeletal muscle contraction (GO:0003009)	10	3	.03	+	> 100	2.47E-06	5.24E-03
TNNI3, TNNT1	regulation of inflammatory response (GO:0050727)	38	4	.11	+	37.59	3.82E-06	4.05E-03
NLRP2, NLRP5, NLRP13, NLRP4	striated muscle contraction (GO:0006941)	31	3	.09	+	34.56	8.87E-05	3.76E-02
NCR1, FCAR, NLRP13, NLRP5, KIR3DL, EPS8L1, NLRP4, SHISA7, GP6, IL11	regulation of response to stimulus (GO:0048583)	841	11	2.35	+	4.67	1.88E-05	1.33E-02
FIZ1, PEG3, ZNF582, ZNF865, ZNF471, ZNF667, ZNF784, ZNF71, ZFP28, ZNF470, ZNF581, ZNF787, ZNF583, ZNF444	regulation of transcription by RNA polymerase II (GO:0006357)	1516	14	4.24	+	3.3	5.86E-05	3.11E-02
	PANTHER GO-Slim Molecular Function	Equus caballus - REFLIST (21429)	Input	expected	Input (over/under)	fold Enrichment	raw P-value	FDR
NCR1, FCAR, NLRP13, NLRP5, KIR3DL, EPS8L1, NLRP4, SHISA7, GP6, IL12	RNA polymerase II cis-regulatory region sequence-specific DNA binding (GO:0000978)	897	11	2.51	+	4.38	3.4e-05	0.00513
NCR1, FCAR, NLRP13, NLRP5, KIR3DL, EPS8L1, NLRP4, SHISA7, GP6, IL11	cis-regulatory region sequence-specific DNA binding (GO:0000987)	912	11	2.55	+	4.31	3.96e-05	0.00398
PEG3, ZNF582, ZNF865, ZNF471, ZNF667, ZNF784, ZNF71, ZFP28, ZNF470, ZNF581, ZNF787, ZNF583, ZNF444	DNA-binding transcription factor activity (GO:0003700)	1151	13	3.22	+	4.03	1.41e-05	0.00851
PEG3, ZNF582, ZNF865, ZNF471, ZNF667, ZNF784, ZNF71, ZFP28, ZNF470, ZNF581, ZNF583, ZNF444	RNA polymerase II transcription regulatory region sequence-specific DNA binding (GO:0000977)	1079	12	3.02	+	3.97	3.71e-05	0.00448
PEG3, ZNF582, ZNF865, ZNF471, ZNF667, ZNF784, ZNF71, ZFP28, ZNF470, ZNF581, ZNF787, ZNF583, ZNF444	sequence-specific DNA binding (GO:0043565)	1183	13	3.31	+	3.92	1.89e-05	0.00569
PEG3, ZNF582, ZNF865, ZNF471, ZNF667, ZNF784, ZNF71, ZFP28, ZNF470, ZNF581, ZNF583, ZNF444	transcription cis-regulatory region binding (GO:0000976)	1117	12	3.13	+	3.84	5.2e-05	0.00448
PEG3, ZNF582, ZNF865, ZNF471, ZNF667, ZNF784, ZNF71, ZFP28, ZNF470, ZNF581, ZNF583, ZNF445	transcription regulatory region nucleic acid binding (GO:0001067)	1117	12	3.13	+	3.84	5.2e-05	0.00392
PEG3, ZNF582, ZNF865, ZNF471, ZNF667, ZNF784, ZNF71, ZFP28, ZNF470, ZNF581, ZNF583, ZNF446	sequence-specific double-stranded DNA binding (GO:1990837)	1137	12	3.18	+	3.77	6.17e-05	0.00413
PEG3, ZNF582, ZNF865, ZNF471, ZNF667, ZNF784, ZNF71, ZFP28, ZNF470, ZNF581, ZNF583, ZNF447	double-stranded DNA binding (GO:0003690)	1174	12	3.29	+	3.65	8.39e-05	0.0046
FIZ1, PEG3, ZNF582, ZNF865, ZNF471, ZNF667, ZNF784, ZNF71, ZFP28, ZNF470, ZNF581, ZNF787, ZNF583, ZNF444	DNA binding (GO:0003677)	1394	14	3.9	+	3.59	2.33e-05	0.00468
PEG3, ZNF582, ZNF865, ZNF471, ZNF667, ZNF784, ZNF71, ZFP28, ZNF470, ZNF581, ZNF787, ZNF583, ZNF444	transcription regulator activity (GO:0140110)	1354	13	3.79	+	3.43	7.66e-05	0.00462
PEG3, ZNF582, ZNF471, ZNF667, ZNF784, ZFP28, ZNF470, ZNF787, ZNF583, ZNF444	DNA-binding transcription factor activity, RNA polymerase II-specific (GO:0000981)	1074	10	3.01	+	3.33	0.000735	0.037
	PANTHER Protein Class	Equus caballus - REFLIST (21429)	Input	expected	Input (over/under)	fold Enrichment	raw P-value	FDR
FIZ1, PEG3, ZNF582, ZNF865, ZNF471, ZNF667, ZNF579, ZNF784, ZNF71, ZFP28, ZNF470, ZNF581, ZNF787, ZNF583, ZNF444	C2H2 zinc finger transcription factor (PC00248)	622	15	1.74	+	8.61	1.18e-10	2.32e-08
FIZ1, PEG3, ZNF582, ZNF865, ZNF471, ZNF667, ZNF579, ZNF784, ZNF71, ZFP28, ZNF470, ZNF581, ZNF787, ZNF583, ZNF445	zinc finger transcription factor (PC00244)	713	15	2	+	7.51	7.75e-10	7.64e-08
NCR1, FCAR, NLRP2, NLRP5, NLRP13, KIR3DL, NLRP4, GP6	defense/immunity protein (PC00090)	645	8	1.81	+	4.43	0.000415	0.0164
FIZ1, PEG3, ZNF582, ZNF865, ZNF471, ZNF667, ZNF579, ZNF784, ZNF71, ZFP28, ZNF470, ZNF581, ZNF787, ZNF583, ZNF444	DNA-binding transcription factor (PC00218)	1370	15	3.84	+	3.91	3.9e-06	0.000256
FIZ1, PEG3, ZNF582, ZNF865, ZNF471, ZNF667, ZNF579, ZNF784, ZNF71, ZFP28, ZNF470, ZNF581, ZNF787, ZNF583, ZNF445	gene-specific transcriptional regulator (PC00264)	1462	15	4.09	+	3.66	8.59e-06	0.000423
ECA 10: 27,584,754 - 28,501,938
	PANTHER GO-Slim Biological Process	Equus caballus - REFLIST (21429)	Input	expected	Input (over/under)	fold Enrichment	raw P-value	FDR
ZNF329, ZNF274, ZSCAN22, ZNF135, ZNF606, ZNF8, ZNF544, ZNF584, ZNF132	regulation of transcription by RNA polymerase II (GO:0006357)	1516	9	0.99	+	9.09	6.27e-08	0.000133
ZNF329, ZNF274, ZSCAN22, ZNF135, ZNF606, ZNF8, ZNF544, ZNF584, ZNF132	regulation of DNA-templated transcription (GO:0006355)	1742	9	1.14	+	7.91	2.09e-07	0.000221
ZNF329, ZNF274, ZSCAN22, ZNF135, ZNF606, ZNF8, ZNF544, ZNF584, ZNF132	regulation of RNA biosynthetic process (GO:2001141)	1745	9	1.14	+	7.89	2.12e-07	0.00015
ZNF329, ZNF274, ZSCAN22, ZNF135, ZNF606, ZNF8, ZNF544, ZNF584, ZNF132	regulation of RNA metabolic process (GO:0051252)	1885	9	1.23	+	7.31	4.12e-07	0.000218
ZNF329, ZNF274, ZSCAN22, ZNF135, ZNF606, ZNF8, ZNF544, ZNF584, ZNF132	regulation of nucleobase-containing compound metabolic process (GO:0019219)	1938	9	1.27	+	7.11	5.22e-07	0.000222
ZNF329, ZNF274, ZSCAN22, ZNF135, ZNF606, ZNF8, ZNF544, ZNF584, ZNF132	regulation of gene expression (GO:0010468)	2231	9	1.46	+	6.17	1.74e-06	0.000614
ZNF329, ZNF274, ZSCAN22, ZNF135, ZNF606, ZNF8, ZNF544, ZNF584, ZNF132	regulation of macromolecule biosynthetic process (GO:0010556)	2252	9	1.47	+	6.12	1.88e-06	0.00057
ZNF329, ZNF274, ZSCAN22, ZNF135, ZNF606, ZNF8, ZNF544, ZNF584, ZNF132	regulation of cellular biosynthetic process (GO:0031326)	2267	9	1.48	+	6.08	1.99e-06	0.000528
ZNF329, ZNF274, ZSCAN22, ZNF135, ZNF606, ZNF8, ZNF544, ZNF584, ZNF132	regulation of biosynthetic process (GO:0009889)	2274	9	1.49	+	6.06	2.05e-06	0.000482
ZNF329, ZNF274, ZSCAN22, ZNF135, ZNF606, ZNF8, ZNF544, ZNF584, ZNF132	regulation of nitrogen compound metabolic process (GO:0051171)	2300	9	1.5	+	5.99	2.25e-06	0.000477
ZNF329, ZNF274, ZSCAN22, ZNF135, ZNF606, ZNF8, ZNF544, ZNF584, ZNF132	regulation of primary metabolic process (GO:0080090)	2325	9	1.52	+	5.93	2.47e-06	0.000476
ZNF329, ZNF274, ZSCAN22, ZNF135, ZNF606, ZNF8, ZNF544, ZNF584, ZNF132	regulation of cellular metabolic process (GO:0031323)	2542	9	1.66	+	5.42	5.25e-06	0.000927
ZNF329, ZNF274, ZSCAN22, ZNF135, ZNF606, ZNF8, ZNF544, ZNF584, ZNF132	regulation of macromolecule metabolic process (GO:0060255)	2567	9	1.68	+	5.37	5.7e-06	0.000929
ZNF329, ZNF274, ZSCAN22, ZNF135, ZNF606, ZNF8, ZNF544, ZNF584, ZNF132	regulation of metabolic process (GO:0019222)	2704	9	1.77	+	5.09	8.81e-06	0.00133
ZNF329, ZNF274, ZSCAN22, ZNF135, ZNF606, ZNF8, ZNF544, ZNF584, ZNF145, A1BG	regulation of cellular process (GO:0050794)	5063	10	3.31	+	3.02	0.000206	0.0291
ZNF329, ZNF274, ZSCAN22, ZNF135, ZNF606, ZNF8, ZNF544, ZNF584, ZNF146, A1BG	regulation of biological process (GO:0050789)	5368	10	3.51	+	2.85	0.000346	0.0459
	PANTHER GO-Slim Molecular Function	Equus caballus - REFLIST (21429)	Input	expected	Input (over/under)	fold Enrichment	raw P-value	FDR
ZNF274, ZSCAN22, ZNF135, ZNF606, ZNF8, ZNF544, ZNF584, ZNF132	RNA polymerase II cis-regulatory region sequence-specific DNA binding (GO:0000978)	897	8	0.59	+	13.65	2.19e-08	1.65e-06
ZNF274, ZSCAN22, ZNF135, ZNF606, ZNF8, ZNF544, ZNF584, ZNF132	cis-regulatory region sequence-specific DNA binding (GO:0000987)	912	8	0.6	+	13.43	2.5e-08	1.5e-06
ZNF329, ZNF274, ZSCAN22, ZNF135, ZNF606, ZNF8, ZNF544, ZNF584, ZNF132	RNA polymerase II transcription regulatory region sequence-specific DNA binding (GO:0000977)	1079	9	0.7	+	12.77	3.21e-09	1.93e-06
ZNF329, ZNF274, ZSCAN22, ZNF135, ZNF606, ZNF8, ZNF544, ZNF584, ZNF132	transcription cis-regulatory region binding (GO:0000976)	1117	9	0.73	+	12.33	4.35e-09	1.31e-06
ZNF329, ZNF274, ZSCAN22, ZNF135, ZNF606, ZNF8, ZNF544, ZNF584, ZNF132	transcription regulatory region nucleic acid binding (GO:0001067)	1117	9	0.73	+	12.33	4.35e-09	8.74e-07
ZNF329, ZNF274, ZSCAN22, ZNF135, ZNF606, ZNF8, ZNF544, ZNF584, ZNF132	sequence-specific double-stranded DNA binding (GO:1990837)	1137	9	0.74	+	12.12	5.08e-09	7.66e-07
ZNF329, ZNF274, ZSCAN22, ZNF135, ZNF606, ZNF8, ZNF544, ZNF584, ZNF132	DNA-binding transcription factor activity (GO:0003700)	1151	9	0.75	+	11.97	5.66e-09	6.82e-07
ZNF329, ZNF274, ZSCAN22, ZNF135, ZNF606, ZNF8, ZNF544, ZNF584, ZNF132	double-stranded DNA binding (GO:0003690)	1174	9	0.77	+	11.73	6.73e-09	6.76e-07
ZNF329, ZNF274, ZSCAN22, ZNF135, ZNF606, ZNF8, ZNF544, ZNF584, ZNF132	sequence-specific DNA binding (GO:0043565)	1183	9	0.77	+	11.64	7.2e-09	6.2e-07
ZNF329, ZNF274, ZSCAN22, ZNF135, ZNF606, ZNF8, ZNF544, ZNF584, ZNF132	DNA-binding transcription factor activity, RNA polymerase II-specific (GO:0000981)	1074	8	0.7	+	11.4	8.89e-08	4.47e-06
ZNF329, ZNF274, ZSCAN22, ZNF135, ZNF606, ZNF8, ZNF544, ZNF584, ZNF132	transcription regulator activity (GO:0140110)	1354	9	0.88	+	10.17	2.34e-08	1.57e-06
ZNF329, ZNF274, ZSCAN22, ZNF135, ZNF606, ZNF8, ZNF544, ZNF584, ZNF132	DNA binding (GO:0003677)	1394	9	0.91	+	9.88	3.02e-08	1.66e-06
ZNF329, ZNF274, ZSCAN22, ZNF135, ZNF606, ZNF8, ZNF544, ZNF584, ZNF132, RPS5	nucleic acid binding (GO:0003676)	2277	10	1.49	+	6.72	1.2e-07	5.59e-06
ZNF329, ZNF274, ZSCAN22, ZNF135, ZNF606, ZNF8, ZNF544, ZNF584, ZNF132, RPS5	organic cyclic compound binding (GO:0097159)	2656	10	1.74	+	5.76	5.24e-07	2.26e-05
ZNF329, ZNF274, ZSCAN22, ZNF135, ZNF606, ZNF8, ZNF544, ZNF584, ZNF132, RPS5	binding (GO:0005488)	5614	10	3.67	+	2.73	0.000514	0.0207
	PANTHER Protein Class	Equus caballus - REFLIST (21429)	Input	expected	Input (over/under)	fold Enrichment	raw P-value	FDR
ZNF329, ZNF274, ZSCAN22, ZNF135, ZNF606, ZNF8, ZNF544, ZNF584, ZNF671, ZNF132	C2H2 zinc finger transcription factor (PC00248)	622	10	0.41	+	24.61	3.56e-13	7.02e-11
ZNF329, ZNF274, ZSCAN22, ZNF135, ZNF606, ZNF8, ZNF544, ZNF584, ZNF671, ZNF132	zinc finger transcription factor (PC00244)	713	10	0.47	+	21.47	1.39e-12	1.37e-10
ZNF329, ZNF274, ZSCAN22, ZNF135, ZNF606, ZNF8, ZNF544, ZNF584, ZNF671, ZNF132	DNA-binding transcription factor (PC00218)	1370	10	0.9	+	11.17	8.73e-10	5.73e-08
ZNF329, ZNF274, ZSCAN22, ZNF135, ZNF606, ZNF8, ZNF544, ZNF584, ZNF671, ZNF132	gene-specific transcriptional regulator (PC00264)	1462	10	0.96	+	10.47	1.65e-09	8.12e-08
ECA 10: 68,150,825 - 72,903,290
	no results

## Sheet: TableS6-PantherGeneList
Table S6. Panther gene annotation and enrichment analysis of ROH islands.
ECA 1: 109,383,207 - 112,700,094
Gene ID	Mapped Ids	Gene Name	Panther Family/Subfamily	Panther Protein Class	Species	PANTHER GO-Slim Biological Process	PANTHER GO-Slim Molecular Function	PANTHER GO-Slim Cellular Component	Pathway
						No results
HORSE|Ensembl=ENSECAG00000014732.4|UniProtKB=A0A3Q2L508	ATP10A	Phospholipid-transporting ATPase;ATP10A;;orthologs			Equus caballus
HORSE|Ensembl=ENSECAG00000013555.4|UniProtKB=A0A3Q2IEB3	MAGEL2	MAGE family member L2;MAGEL2;PTN007532532;orthologs	MAGE-LIKE PROTEIN 2 (PTHR11736:SF66)	scaffold/adaptor protein(PC00226)	Equus caballus
HORSE|Ensembl=ENSECAG00000001491.4|UniProtKB=F6UYW3	NDN	Necdin, MAGE family member;NDN;PTN001367196;orthologs	NECDIN (PTHR11736:SF10)	scaffold/adaptor protein(PC00226)	Equus caballus
HORSE|Ensembl=ENSECAG00000051267.1|UniProtKB=A0A9L0R8X5	SNURF	SNRPN upstream open reading frame;SNURF;PTN007639537;orthologs	SNRPN UPSTREAM READING FRAME PROTEIN-RELATED (PTHR14508:SF2)		Equus caballus
HORSE|Ensembl=ENSECAG00000022071.4|UniProtKB=F6XEX4	OTUD7A	ubiquitinyl hydrolase 1;OTUD7A;PTN001411214;orthologs	OTU DOMAIN-CONTAINING PROTEIN 7A (PTHR13367:SF9)	cysteine protease(PC00081)	Equus caballus
HORSE|Ensembl=ENSECAG00000018148.3|UniProtKB=F7CI38	SNRPN	Small nuclear ribonucleoprotein-associated protein;SNRPN;PTN001322479;orthologs	SMALL NUCLEAR RIBONUCLEOPROTEIN-ASSOCIATED PROTEIN N (PTHR10701:SF24)	RNA splicing factor(PC00148)	Equus caballus
HORSE|Ensembl=ENSECAG00000029677.3|UniProtKB=A0A3Q2HVJ2	KLF13	KLF transcription factor 13;KLF13;PTN007743288;orthologs	KRUEPPEL-LIKE FACTOR 13 (PTHR23235:SF21)	C2H2 zinc finger transcription factor(PC00248)	Equus caballus
HORSE|Ensembl=ENSECAG00000004792.3|UniProtKB=A0A9L0TDY6	UBE3A	Ubiquitin-protein ligase E3A;UBE3A;PTN001343598;orthologs	UBIQUITIN-PROTEIN LIGASE E3A (PTHR45622:SF60)	ubiquitin-protein ligase(PC00234)	Equus caballus
ECA 1: 146,406,089 - 148,462,968
HORSE|Ensembl=ENSECAG00000012470.4|UniProtKB=F6S266	PLA2G4F	Phospholipase A2;PLA2G4F;PTN001322923;orthologs	CYTOSOLIC PHOSPHOLIPASE A2 ZETA (PTHR10728:SF22)	phospholipase(PC00186)	Equus caballus
HORSE|Ensembl=ENSECAG00000013837.4|UniProtKB=A0A3Q2HHE3	PLA2G4E	Phospholipase A2;PLA2G4E;PTN001322895;orthologs	CYTOSOLIC PHOSPHOLIPASE A2 EPSILON (PTHR10728:SF24)	phospholipase(PC00186)	Equus caballus
HORSE|Ensembl=ENSECAG00000040214.2|UniProtKB=A0A3Q2H202	HAUS2	HAUS augmin like complex subunit 2;HAUS2;PTN009029103;orthologs	HAUS AUGMIN-LIKE COMPLEX SUBUNIT 2 (PTHR16039:SF1)		Equus caballus
HORSE|Ensembl=ENSECAG00000011382.3|UniProtKB=A0A9L0TDR1	CCNDBP1	Cyclin-D1-binding protein 1;CCNDBP1;PTN001435609;orthologs	CYCLIN-D1-BINDING PROTEIN 1 (PTHR15492:SF1)		Equus caballus
HORSE|Ensembl=ENSECAG00000012903.4|UniProtKB=A0A3Q2HCU6	WDR76	WD repeat domain 76;WDR76;PTN001428735;orthologs	WD REPEAT-CONTAINING PROTEIN 76 (PTHR14773:SF0)		Equus caballus
HORSE|Ensembl=ENSECAG00000008093.4|UniProtKB=F6UBL0	TP53BP1	Tumor protein p53 binding protein 1;TP53BP1;PTN001433880;orthologs	TP53-BINDING PROTEIN 1 (PTHR15321:SF3)	DNA metabolism protein(PC00009)	Equus caballus
HORSE|Ensembl=ENSECAG00000056992.1|UniProtKB=A0A9L0R932	LCMT2	tRNA wybutosine-synthesizing protein 4;LCMT2;PTN009200033;orthologs	TRNA WYBUTOSINE-SYNTHESIZING PROTEIN 4 (PTHR46529:SF1)	RNA processing factor(PC00147)	Equus caballus
HORSE|Ensembl=ENSECAG00000004287.4|UniProtKB=F6ZDS9	VPS39	VPS39 subunit of HOPS complex;VPS39;PTN001402459;orthologs	VAM6_VPS39-LIKE PROTEIN (PTHR12894:SF49)		Equus caballus
HORSE|Ensembl=ENSECAG00000011972.3|UniProtKB=A0A9L0R545	UBR1	E3 ubiquitin-protein ligase;UBR1;PTN001469754;orthologs	E3 UBIQUITIN-PROTEIN LIGASE UBR1 (PTHR21497:SF27)	ubiquitin-protein ligase(PC00234)	Equus caballus
HORSE|Ensembl=ENSECAG00000012289.4|UniProtKB=F6SCD9	ZSCAN29	Zinc finger and SCAN domain containing 29;ZSCAN29;PTN001294687;orthologs	ZINC FINGER AND SCAN DOMAIN-CONTAINING PROTEIN 29 (PTHR23226:SF184)	C2H2 zinc finger transcription factor(PC00248)	Equus caballus
HORSE|Ensembl=ENSECAG00000006962.4|UniProtKB=F7C002	PLA2G4D	Phospholipase A2;PLA2G4D;PTN001322907;orthologs	CYTOSOLIC PHOSPHOLIPASE A2 DELTA (PTHR10728:SF31)	phospholipase(PC00186)	Equus caballus
HORSE|Ensembl=ENSECAG00000015951.4|UniProtKB=A0A9L0RX28	PPIP5K1	Inositol hexakisphosphate and diphosphoinositol-pentakisphosphate kinase;PPIP5K1;PTN009000933;orthologs	INOSITOL HEXAKISPHOSPHATE AND DIPHOSPHOINOSITOL-PENTAKISPHOSPHATE KINASE 1 (PTHR12750:SF11)	nucleotide kinase(PC00172)	Equus caballus
HORSE|Ensembl=ENSECAG00000009004.4|UniProtKB=F6YCS3	TGM5	Transglutaminase 5;TGM5;PTN001358623;orthologs	PROTEIN-GLUTAMINE GAMMA-GLUTAMYLTRANSFERASE 5 (PTHR11590:SF38)	transferase(PC00220)	Equus caballus
HORSE|Ensembl=ENSECAG00000014989.4|UniProtKB=A0A9L0RQI1	TMEM87A	Transmembrane protein 87A;TMEM87A;PTN009044438;orthologs	TRANSMEMBRANE PROTEIN 87A (PTHR21229:SF19)	G-protein coupled receptor(PC00021)	Equus caballus
HORSE|Ensembl=ENSECAG00000014340.4|UniProtKB=F7DTZ5	ADAL	Adenosine deaminase like;ADAL;PTN001349377;orthologs	ADENOSINE DEAMINASE-LIKE PROTEIN (PTHR11409:SF42)	deaminase(PC00088)	Equus caballus
HORSE|Ensembl=ENSECAG00000000416.4|UniProtKB=F7D4E7	TGM7	Transglutaminase 7;TGM7;PTN001358617;orthologs	PROTEIN-GLUTAMINE GAMMA-GLUTAMYLTRANSFERASE Z (PTHR11590:SF41)	transferase(PC00220)	Equus caballus
HORSE|Ensembl=ENSECAG00000013039.3|UniProtKB=F6PMZ7	SPTBN5	Spectrin beta, non-erythrocytic 5;SPTBN5;PTN008985503;orthologs	SPECTRIN BETA CHAIN, NON-ERYTHROCYTIC 5 (PTHR11915:SF448)	actin or actin-binding cytoskeletal protein(PC00041)	Equus caballus
HORSE|Ensembl=ENSECAG00000011067.4|UniProtKB=A0A5F5Q268	CAPN3	Calpain-3;CAPN3;PTN001303353;orthologs	CALPAIN-3 (PTHR10183:SF329)	cysteine protease(PC00081)	Equus caballus
HORSE|Ensembl=ENSECAG00000020252.3|UniProtKB=A0A9L0SBW6	PDIA3	Protein disulfide-isomerase;PDIA3;PTN001448749;orthologs	PROTEIN DISULFIDE-ISOMERASE A3 (PTHR18929:SF132)	chaperone(PC00072)	Equus caballus
HORSE|Ensembl=ENSECAG00000015154.4|UniProtKB=F7DMB3	CDAN1	Codanin 1;CDAN1;PTN002010716;orthologs	CODANIN-1 (PTHR28678:SF1)		Equus caballus
HORSE|Ensembl=ENSECAG00000009715.4|UniProtKB=F7B3N4	STRC	Stereocilin;STRC;PTN001517658;orthologs	STEREOCILIN-RELATED (PTHR23412:SF14)	cell adhesion molecule(PC00069)	Equus caballus
HORSE|Ensembl=ENSECAG00000024930.4|UniProtKB=A0A9L0R6E5	GANC	Glucosidase alpha, neutral C;GANC;PTN001478577;orthologs	NEUTRAL ALPHA-GLUCOSIDASE C (PTHR22762:SF60)	glucosidase(PC00108)	Equus caballus
HORSE|Ensembl=ENSECAG00000008692.4|UniProtKB=A0A9L0SHX7	MAPKBP1	Mitogen-activated protein kinase binding protein 1;MAPKBP1;PTN001483612;orthologs	MITOGEN-ACTIVATED PROTEIN KINASE-BINDING PROTEIN 1 (PTHR44813:SF1)		Equus caballus
HORSE|Ensembl=ENSECAG00000022419.4|UniProtKB=F6ZDW1	EPB42	Erythrocyte membrane protein band 4.2;EPB42;PTN001358611;orthologs	PROTEIN 4.2 (PTHR11590:SF44)	transferase(PC00220)	Equus caballus
HORSE|Ensembl=ENSECAG00000022695.4|UniProtKB=F6VV33	MAP1A	Microtubule associated protein 1A;MAP1A;PTN001419178;orthologs	MICROTUBULE-ASSOCIATED PROTEIN 1A (PTHR13843:SF6)	non-motor microtubule binding protein(PC00166)	Equus caballus
HORSE|Ensembl=ENSECAG00000009143.4|UniProtKB=A0A3Q2HTF1	SNAP23	Synaptosomal-associated protein;SNAP23;PTN001455290;orthologs	SYNAPTOSOMAL-ASSOCIATED PROTEIN 23 (PTHR19305:SF4)	SNARE protein(PC00034)	Equus caballus
HORSE|Ensembl=ENSECAG00000017216.4|UniProtKB=F6SZJ2	EHD4	EH domain containing 4;EHD4;PTN001342438;orthologs	EH DOMAIN-CONTAINING PROTEIN 4 (PTHR11216:SF57)	membrane traffic protein(PC00150)	Equus caballus
HORSE|Ensembl=ENSECAG00000023311.4|UniProtKB=A0A9L0RK56	ZNF106	Zinc finger protein 106;ZNF106;PTN001426187;orthologs	ZINC FINGER PROTEIN 106 (PTHR14435:SF2)		Equus caballus
HORSE|Ensembl=ENSECAG00000009834.4|UniProtKB=F6ZHH9	SERINC4	Serine incorporator 4;SERINC4;PTN001310541;orthologs	SERINE INCORPORATOR 4 (PTHR10383:SF5)	protein-binding activity modulator(PC00095)	Equus caballus
HORSE|Ensembl=ENSECAG00000020759.4|UniProtKB=A0A9L0TJ29	CATSPER2	Cation channel sperm associated 2;CATSPER2;PTN001295146;orthologs	CATION CHANNEL SPERM-ASSOCIATED PROTEIN 2 (PTHR46923:SF1)	ion channel(PC00133)	Equus caballus
ECA 4: 74,950,902 - 75,460,147
HORSE|Gene=CTTNBP2|UniProtKB=Q2QLA2	CTTNBP2	Cortactin-binding protein 2;CTTNBP2;PTN008607596;orthologs	CORTACTIN-BINDING PROTEIN 2 (PTHR24166:SF27)	scaffold/adaptor protein(PC00226)	Equus caballus
HORSE|Ensembl=ENSECAG00000025076.2|UniProtKB=F6Q620	CTTNBP2	Cortactin-binding protein 2;CTTNBP2;PTN001539118;orthologs	CORTACTIN-BINDING PROTEIN 2 (PTHR24166:SF27)	scaffold/adaptor protein(PC00226)	Equus caballus
HORSE|Ensembl=ENSECAG00000009139|UniProtKB=Q2QLA3	CFTR	Cystic fibrosis transmembrane conductance regulator;CFTR;PTN001542831;orthologs	CYSTIC FIBROSIS TRANSMEMBRANE CONDUCTANCE REGULATOR (PTHR24223:SF19)	ATP-binding cassette (ABC) transporter(PC00003)	Equus caballus
HORSE|Ensembl=ENSECAG00000024025.4|UniProtKB=F6Z555	LSM8	U6 snRNA-associated Sm-like protein LSm8;LSM8;PTN009026187;orthologs	U6 SNRNA-ASSOCIATED SM-LIKE PROTEIN LSM8 (PTHR15588:SF9)	RNA splicing factor(PC00148)	Equus caballus
ECA 5: 44,433,546 - 47,256,602
HORSE|Ensembl=ENSECAG00000008915.4|UniProtKB=A0A3Q2H0Z8	CHD1L	Chromodomain helicase DNA binding protein 1 like;CHD1L;PTN002245214;orthologs	CHROMODOMAIN-HELICASE-DNA-BINDING PROTEIN 1-LIKE (PTHR47157:SF1)	chromatin/chromatin-binding, or -regulatory protein(PC00077)	Equus caballus
HORSE|Ensembl=ENSECAG00000009030.3|UniProtKB=F6XJ51	RNF115	Ring finger protein 115;RNF115;PTN001478763;orthologs	E3 UBIQUITIN-PROTEIN LIGASE RNF115 (PTHR15710:SF16)	ubiquitin-protein ligase(PC00234)	Equus caballus
HORSE|Ensembl=ENSECAG00000022581.4|UniProtKB=A0A9L0SFE2	ACP6	Acid phosphatase 6, lysophosphatidic;ACP6;PTN001357402;orthologs	LYSOPHOSPHATIDIC ACID PHOSPHATASE TYPE 6 (PTHR11567:SF202)	phosphatase(PC00181)	Equus caballus
HORSE|Ensembl=ENSECAG00000005228.4|UniProtKB=F7A9G6	PHGDH	D-3-phosphoglycerate dehydrogenase;PHGDH;PTN001335205;orthologs	D-3-PHOSPHOGLYCERATE DEHYDROGENASE (PTHR42938:SF22)	dehydrogenase(PC00092)	Equus caballus
HORSE|Ensembl=ENSECAG00000016226.4|UniProtKB=A0A9L0R2G2	ANKRD35	Ankyrin repeat domain 35;ANKRD35;PTN001539052;orthologs	ANKYRIN REPEAT DOMAIN-CONTAINING PROTEIN 35 (PTHR24161:SF21)	protein modifying enzyme(PC00260)	Equus caballus
HORSE|Ensembl=ENSECAG00000000589.4|UniProtKB=F7CBP9	HMGCS2	Hydroxymethylglutaryl-CoA synthase;HMGCS2;PTN001374068;orthologs	HYDROXYMETHYLGLUTARYL-COA SYNTHASE, MITOCHONDRIAL (PTHR43323:SF1)		Equus caballus
HORSE|Ensembl=ENSECAG00000002537.2|UniProtKB=F6VG96	GJA8	Gap junction protein;GJA8;PTN001379991;orthologs	GAP JUNCTION ALPHA-8 PROTEIN (PTHR11984:SF19)	gap junction(PC00105)	Equus caballus
HORSE|Ensembl=ENSECAG00000022891.4|UniProtKB=A0A9L0SXM2	PDE4DIP	Phosphodiesterase 4D interacting protein;PDE4DIP;PTN009199501;orthologs	MYOMEGALIN (PTHR46501:SF2)		Equus caballus
HORSE|Ensembl=ENSECAG00000023325.4|UniProtKB=A0A3Q2GZR6	TBX15	T-box transcription factor 15;TBX15;PTN001344936;orthologs	T-BOX TRANSCRIPTION FACTOR TBX15 (PTHR11267:SF98)	Rel homology transcription factor(PC00252)	Equus caballus
HORSE|Ensembl=ENSECAG00000011351.4|UniProtKB=F6ZYG3	PDZK1	PDZ domain containing 1;PDZK1;PTN001423789;orthologs	NA(+)_H(+) EXCHANGE REGULATORY COFACTOR NHE-RF3-RELATED (PTHR14191:SF6)	scaffold/adaptor protein(PC00226)	Equus caballus
HORSE|Ensembl=ENSECAG00000023713.4|UniProtKB=A0A9L0SX73	POLR3C	DNA-directed RNA polymerase III subunit RPC3;POLR3C;PTN001403584;orthologs	DNA-DIRECTED RNA POLYMERASE III SUBUNIT RPC3 (PTHR12949:SF0)	DNA-directed RNA polymerase(PC00019)	Equus caballus
HORSE|Ensembl=ENSECAG00000020796.4|UniProtKB=F6UUV8	PRKAB2	Protein kinase AMP-activated non-catalytic subunit beta 2;PRKAB2;PTN001309070;orthologs	5'-AMP-ACTIVATED PROTEIN KINASE SUBUNIT BETA-2 (PTHR10343:SF92)	kinase modulator(PC00140)	Equus caballus
HORSE|Ensembl=ENSECAG00000021622.3|UniProtKB=F6YDJ3	WARS2	tryptophan--tRNA ligase;WARS2;PTN001295995;orthologs	TRYPTOPHAN--TRNA LIGASE, MITOCHONDRIAL (PTHR43766:SF1)	aminoacyl-tRNA synthetase(PC00047)	Equus caballus
HORSE|Ensembl=ENSECAG00000002265.4|UniProtKB=A0A5F5PVY7	PEX11B	Peroxisomal biosis factor 11 beta;PEX11B;PTN008999835;orthologs	PEROXISOMAL MEMBRANE PROTEIN 11B (PTHR12652:SF7)		Equus caballus
HORSE|Ensembl=ENSECAG00000023259.3|UniProtKB=F6U597	NUDT17	Nudix hydrolase 17;NUDT17;PTN009165749;orthologs	NUCLEOSIDE DIPHOSPHATE-LINKED MOIETY X MOTIF 17 (PTHR42904:SF1)	hydrolase(PC00121)	Equus caballus
HORSE|Ensembl=ENSECAG00000019741.5|UniProtKB=A0A9L0RAI0	FMO5	Flavin-containing monooxygenase 5;FMO5;PTN001494277;orthologs	FLAVIN-CONTAINING MONOOXYGENASE 5 (PTHR23023:SF78)	oxygenase(PC00177)	Equus caballus
HORSE|Ensembl=ENSECAG00000002458.3|UniProtKB=F6T9Y5	ANKRD34A	Ankyrin repeat domain 34A;ANKRD34A;PTN001538908;orthologs	ANKYRIN REPEAT DOMAIN 34A (PTHR24156:SF4)		Equus caballus
HORSE|Ensembl=ENSECAG00000059835.1|UniProtKB=A0A5F5PIE6	HAO2	Hydroxyacid oxidase 2;HAO2;PTN008948341;orthologs	2-HYDROXYACID OXIDASE 2 (PTHR10578:SF149)	oxidoreductase(PC00176)	Equus caballus
HORSE|Ensembl=ENSECAG00000023497.3|UniProtKB=A0A3Q2HZ56	GNRHR2	Gonadotropin-releasing hormone receptor;GNRHR2;PTN001544224;orthologs	GONADOTROPIN-RELEASING HORMONE II RECEPTOR-RELATED (PTHR24241:SF69)	G-protein coupled receptor(PC00021)	Equus caballus
HORSE|Ensembl=ENSECAG00000004159.4|UniProtKB=F6S3W0	BCL9	BCL9 transcription coactivator;BCL9;PTN001432607;orthologs	B-CELL CLL_LYMPHOMA 9 PROTEIN (PTHR15185:SF5)		Equus caballus
HORSE|Ensembl=ENSECAG00000017540.4|UniProtKB=F6RAQ9	PIAS3	Protein inhibitor of activated STAT 3;PIAS3;PTN001324839;orthologs	E3 SUMO-PROTEIN LIGASE PIAS3 (PTHR10782:SF10)	ubiquitin-protein ligase(PC00234)	Equus caballus
HORSE|Ensembl=ENSECAG00000008533.4|UniProtKB=A0A3Q2H7P4	ITGA10	Integrin subunit alpha 10;ITGA10;PTN001506917;orthologs	INTEGRIN ALPHA-10 (PTHR23220:SF26)	integrin(PC00126)	Equus caballus
HORSE|Ensembl=ENSECAG00000028144.3|UniProtKB=A0A3Q2GWA2	TXNIP	Thioredoxin interacting protein;TXNIP;PTN007493112;orthologs	THIOREDOXIN-INTERACTING PROTEIN (PTHR11188:SF14)	ubiquitin-protein ligase(PC00234)	Equus caballus
HORSE|Ensembl=ENSECAG00000014055.4|UniProtKB=A0A3Q2H821	SEC22B	Vesicle-trafficking protein SEC22b;SEC22B;PTN009187220;orthologs	VESICLE-TRAFFICKING PROTEIN SEC22B (PTHR45837:SF3)		Equus caballus
HORSE|Ensembl=ENSECAG00000022462.3|UniProtKB=F7BKC0	GJA5	Gap junction protein;GJA5;PTN001380033;orthologs	GAP JUNCTION ALPHA-5 PROTEIN (PTHR11984:SF13)	gap junction(PC00105)	Equus caballus
HORSE|Ensembl=ENSECAG00000015266.4|UniProtKB=A0A9L0RJG7	NOTCH2	Notch receptor 2;NOTCH2;PTN001525730;orthologs	NEUROGENIC LOCUS NOTCH HOMOLOG PROTEIN 2 (PTHR45836:SF15)		Equus caballus
HORSE|Ensembl=ENSECAG00000015900.4|UniProtKB=A0A9L0SQD5	POLR3GL	DNA-directed RNA polymerase III subunit;POLR3GL;PTN001434369;orthologs	DNA-DIRECTED RNA POLYMERASE III SUBUNIT RPC7-LIKE (PTHR15367:SF4)	DNA-directed RNA polymerase(PC00019)	Equus caballus
HORSE|Ensembl=ENSECAG00000031539.3|UniProtKB=A0A3Q2LJW6	ZNF697	Zinc finger protein 697;ZNF697;PTN007800240;orthologs	ZINC FINGER PROTEIN 697 (PTHR24404:SF91)	C2H2 zinc finger transcription factor(PC00248)	Equus caballus
HORSE|Ensembl=ENSECAG00000020654.3|UniProtKB=A0A9L0TIF7	LIX1L	Limb and CNS expressed 1 like;LIX1L;PTN001579567;orthologs	LIX1-LIKE PROTEIN (PTHR31139:SF3)		Equus caballus
HORSE|Ensembl=ENSECAG00000010888.4|UniProtKB=A0A5F5PM05	CD160	CD160 molecule;CD160;PTN001434824;orthologs	CD160 ANTIGEN (PTHR15425:SF0)		Equus caballus
ECA 5: 48,223,003 - 51,341,691
HORSE|Ensembl=ENSECAG00000013439.4|UniProtKB=A0A5F5PWX1	OLFML3	Olfactomedin like 3;OLFML3;PTN001505838;orthologs	OLFACTOMEDIN-LIKE PROTEIN 3 (PTHR23192:SF8)	structural protein(PC00211)	Equus caballus
HORSE|Ensembl=ENSECAG00000020117.3|UniProtKB=F7DHP1	SLC22A15	Solute carrier family 22 member 15;SLC22A15;PTN002782583;orthologs	SOLUTE CARRIER FAMILY 22 MEMBER 15 (PTHR24064:SF170)	secondary carrier transporter(PC00258)	Equus caballus
HORSE|Ensembl=ENSECAG00000022378.4|UniProtKB=F7BCD7	IGSF3	Immunoglobulin superfamily member 3;IGSF3;PTN001385857;orthologs	IMMUNOGLOBULIN SUPERFAMILY MEMBER 3 (PTHR12207:SF21)	immunoglobulin receptor superfamily(PC00124)	Equus caballus
HORSE|Ensembl=ENSECAG00000019395.4|UniProtKB=F6VMX0	SIKE1	Suppressor of IKBKE 1;SIKE1;PTN001385329;orthologs	SUPPRESSOR OF IKBKE 1 (PTHR12186:SF4)		Equus caballus
HORSE|Ensembl=ENSECAG00000010966.4|UniProtKB=F7C2L7	TSPAN2	Tetraspanin 2;TSPAN2;PTN001453923;orthologs	TETRASPANIN-2 (PTHR19282:SF155)	scaffold/adaptor protein(PC00226)	Equus caballus
HORSE|Ensembl=ENSECAG00000019681.3|UniProtKB=F7CFR1	MAN1A2	alpha-1,2-Mannosidase;MAN1A2;PTN001367664;orthologs	MANNOSYL-OLIGOSACCHARIDE 1,2-ALPHA-MANNOSIDASE IB (PTHR11742:SF40)	protein modifying enzyme(PC00260)	Equus caballus
HORSE|Ensembl=ENSECAG00000008137.4|UniProtKB=F6TBH7	VANGL1	Vang-like protein;VANGL1;PTN001462978;orthologs	VANG-LIKE PROTEIN 1 (PTHR20886:SF8)		Equus caballus
HORSE|Gene=TSHB|UniProtKB=Q28376	TSHB	Thyrotropin subunit beta;TSHB;PTN001354617;orthologs	THYROTROPIN SUBUNIT BETA (PTHR11515:SF5)	peptide hormone(PC00179)	Equus caballus
HORSE|Gene=ATP1A1|UniProtKB=P18907	ATP1A1	Sodium_potassium-transporting ATPase subunit alpha-1;ATP1A1;PTN005156007;orthologs	SODIUM_POTASSIUM-TRANSPORTING ATPASE SUBUNIT ALPHA-1 (PTHR43294:SF9)	primary active transporter(PC00068)	Equus caballus
HORSE|Ensembl=ENSECAG00000013010.4|UniProtKB=A0A9L0R506	SYCP1	Synaptonemal complex protein 1;SYCP1;PTN001447817;orthologs	SYNAPTONEMAL COMPLEX PROTEIN 1 (PTHR46918:SF1)		Equus caballus
HORSE|Ensembl=ENSECAG00000013942.3|UniProtKB=A0A9L0TMI2	NRAS	NRAS proto-onco, GTPase;NRAS;PTN001529875;orthologs	GTPASE NRAS (PTHR24070:SF189)	small GTPase(PC00208)	Equus caballus
HORSE|Gene=CD2|UniProtKB=P37998	CD2	T-cell surface antigen CD2;CD2;PTN001382714;orthologs	T-CELL SURFACE ANTIGEN CD2 (PTHR12080:SF54)	immunoglobulin receptor superfamily(PC00124)	Equus caballus
HORSE|Ensembl=ENSECAG00000021249.4|UniProtKB=A0A3Q2HZL0	TRIM33	RING-type E3 ubiquitin transferase;TRIM33;PTN001536043;orthologs	E3 UBIQUITIN-PROTEIN LIGASE TRIM33 (PTHR45915:SF3)	chromatin/chromatin-binding, or -regulatory protein(PC00077)	Equus caballus
HORSE|Ensembl=ENSECAG00000010259.4|UniProtKB=A0A3Q2GSY5	TRIM45	RING-type E3 ubiquitin transferase;TRIM45;PTN009102109;orthologs	E3 UBIQUITIN-PROTEIN LIGASE TRIM45 (PTHR25462:SF291)	ubiquitin-protein ligase(PC00234)	Equus caballus
HORSE|Ensembl=ENSECAG00000010444.4|UniProtKB=F6R0R1	SYT6	Synaptotagmin 6;SYT6;PTN001293969;orthologs	SYNAPTOTAGMIN-6 (PTHR10024:SF45)	membrane trafficking regulatory protein(PC00151)	Equus caballus
HORSE|Ensembl=ENSECAG00000021854.4|UniProtKB=A0A3Q2IAW7	CASQ2	Calsequestrin;CASQ2;PTN001294906;orthologs	CALSEQUESTRIN-2 (PTHR10033:SF15)	calcium-binding protein(PC00060)	Equus caballus
HORSE|Ensembl=ENSECAG00000012474.3|UniProtKB=F6SGV0	TTF2	Transcription termination factor 2;TTF2;PTN001326532;orthologs	TRANSCRIPTION TERMINATION FACTOR 2 (PTHR45626:SF50)		Equus caballus
HORSE|Ensembl=ENSECAG00000015193.3|UniProtKB=F7BCM8	HIPK1	Homeodomain interacting protein kinase 1;HIPK1;PTN001527627;orthologs	HOMEODOMAIN-INTERACTING PROTEIN KINASE 1 (PTHR24058:SF43)	protein modifying enzyme(PC00260)	Equus caballus
HORSE|Ensembl=ENSECAG00000019594.4|UniProtKB=F7CGU0	DENND2C	DENN domain containing 2C;DENND2C;PTN001433597;orthologs	DENN DOMAIN-CONTAINING PROTEIN 2C (PTHR15288:SF6)	guanyl-nucleotide exchange factor(PC00113)	Equus caballus
HORSE|Ensembl=ENSECAG00000024623.4|UniProtKB=A0A3Q2LSQ9	ATP1A1	Sodium_potassium-transporting ATPase subunit alpha;ATP1A1;PTN009168711;orthologs	SODIUM_POTASSIUM-TRANSPORTING ATPASE SUBUNIT ALPHA-1 (PTHR43294:SF9)	primary active transporter(PC00068)	Equus caballus
HORSE|Ensembl=ENSECAG00000017101.4|UniProtKB=A0A3Q2I8G7	PTGFRN	Prostaglandin F2 receptor inhibitor;PTGFRN;PTN001385888;orthologs	PROSTAGLANDIN F2 RECEPTOR NEGATIVE REGULATOR (PTHR12207:SF3)	immunoglobulin receptor superfamily(PC00124)	Equus caballus
HORSE|Ensembl=ENSECAG00000017048.3|UniProtKB=F6Y3X5	CD101	CD101 molecule;CD101;PTN001385853;orthologs	IMMUNOGLOBULIN SUPERFAMILY MEMBER 2 (PTHR12207:SF25)	immunoglobulin receptor superfamily(PC00124)	Equus caballus
HORSE|Ensembl=ENSECAG00000021685.3|UniProtKB=A0A9L0TNA1	DCLRE1B	DNA cross-link repair 1B;DCLRE1B;PTN001508920;orthologs	5' EXONUCLEASE APOLLO (PTHR23240:SF26)	DNA metabolism protein(PC00009)	Equus caballus
HORSE|Ensembl=ENSECAG00000030954.2|UniProtKB=A0A3Q2IGX3	NHLH2	Nescient helix-loop-helix 2;NHLH2;PTN007627201;orthologs	HELIX-LOOP-HELIX PROTEIN 2 (PTHR13864:SF19)	basic helix-loop-helix transcription factor(PC00055)	Equus caballus
HORSE|Ensembl=ENSECAG00000020885.4|UniProtKB=F6QY89	CSDE1	Cold shock domain containing E1;CSDE1;PTN001402975;orthologs	COLD SHOCK DOMAIN-CONTAINING PROTEIN E1 (PTHR12913:SF1)		Equus caballus
HORSE|Ensembl=ENSECAG00000008749.4|UniProtKB=A0A9L0T8Z1	VTCN1	V-set domain containing T cell activation inhibitor 1;VTCN1;PTN001535285;orthologs	V-SET DOMAIN-CONTAINING T-CELL ACTIVATION INHIBITOR 1 (PTHR24100:SF0)	immunoglobulin receptor superfamily(PC00124)	Equus caballus
HORSE|Ensembl=ENSECAG00000019090.4|UniProtKB=F7BNG9	MAB21L3	Mab-21 like 3;MAB21L3;PTN001319996;orthologs	PROTEIN MAB-21-LIKE 3 (PTHR10656:SF30)	nucleotidyltransferase(PC00174)	Equus caballus
HORSE|Ensembl=ENSECAG00000022112.4|UniProtKB=F6YPY8	AP4B1	AP complex subunit beta;AP4B1;PTN001340191;orthologs	AP-4 COMPLEX SUBUNIT BETA-1 (PTHR11134:SF4)	membrane traffic protein(PC00150)	Equus caballus
HORSE|Ensembl=ENSECAG00000014907.4|UniProtKB=A0A9L0TJD4	AMPD1	AMP deaminase;AMPD1;PTN001347476;orthologs	AMP DEAMINASE 1 (PTHR11359:SF1)	deaminase(PC00088)	Equus caballus
HORSE|Ensembl=ENSECAG00000019437.4|UniProtKB=A0A9R8NE84	CD2	CD2 molecule;CD2;;orthologs			Equus caballus
ECA 7: 49,803,523 - 51,698,577
HORSE|Ensembl=ENSECAG00000013883.4|UniProtKB=A0A9L0TK47	ICAM1	Intercellular adhesion molecule 1;ICAM1;PTN009012798;orthologs	INTERCELLULAR ADHESION MOLECULE 1 (PTHR13771:SF18)	cell adhesion molecule(PC00069)	Equus caballus
HORSE|Ensembl=ENSECAG00000009299.4|UniProtKB=F6XLX8	ICAM5	Intercellular adhesion molecule 5;ICAM5;PTN001417599;orthologs	INTERCELLULAR ADHESION MOLECULE 5 (PTHR13771:SF9)	cell adhesion molecule(PC00069)	Equus caballus
HORSE|Ensembl=ENSECAG00000020260.4|UniProtKB=F6TJE9	TYK2	Tyrosine-protein kinase;TYK2;PTN001562861;orthologs	NON-RECEPTOR TYROSINE-PROTEIN KINASE TYK2 (PTHR45807:SF6)	non-receptor tyrosine protein kinase(PC00168)	Equus caballus
HORSE|Ensembl=ENSECAG00000015577.3|UniProtKB=A0A9L0RBB8	ANGPTL8	Angiopoietin like 8;ANGPTL8;PTN001469121;orthologs	ANGIOPOIETIN-LIKE PROTEIN 8 (PTHR21463:SF0)		Equus caballus
HORSE|Ensembl=ENSECAG00000023182.4|UniProtKB=A0A3Q2LR28	PDE4A	Phosphodiesterase;PDE4A;PTN008966027;orthologs	CAMP-SPECIFIC 3',5'-CYCLIC PHOSPHODIESTERASE 4A (PTHR11347:SF74)	phosphodiesterase(PC00185)	Equus caballus
HORSE|Ensembl=ENSECAG00000019306.4|UniProtKB=F7BSM9	ZNF653	Zinc finger protein 653;ZNF653;PTN002399088;orthologs	ZINC FINGER PROTEIN 653 (PTHR46179:SF9)	C2H2 zinc finger transcription factor(PC00248)	Equus caballus
HORSE|Ensembl=ENSECAG00000022479.4|UniProtKB=A0A3Q2GX58	TSPAN16	Tetraspanin;TSPAN16;PTN001454024;orthologs	TETRASPANIN-16 (PTHR19282:SF455)	scaffold/adaptor protein(PC00226)	Equus caballus
HORSE|Ensembl=ENSECAG00000012805.4|UniProtKB=F6SG59	ICAM4	Intercellular adhesion molecule 4;ICAM4;PTN001417607;orthologs	INTERCELLULAR ADHESION MOLECULE 4 (PTHR13771:SF8)	cell adhesion molecule(PC00069)	Equus caballus
HORSE|Ensembl=ENSECAG00000022341.4|UniProtKB=F6UGD6	DNM2	dynamin GTPase;DNM2;PTN001357215;orthologs	DYNAMIN-2 (PTHR11566:SF23)	membrane traffic protein(PC00150)	Equus caballus
HORSE|Ensembl=ENSECAG00000016897.4|UniProtKB=A0A9L0RW64	ECSIT	Evolutionarily conserved signaling intermediate in Toll pathway, mitochondrial;ECSIT;PTN001406242;orthologs	EVOLUTIONARILY CONSERVED SIGNALING INTERMEDIATE IN TOLL PATHWAY, MITOCHONDRIAL (PTHR13113:SF1)	scaffold/adaptor protein(PC00226)	Equus caballus
HORSE|Ensembl=ENSECAG00000019977.4|UniProtKB=F7DDY0	C7H19ORF38	Chromosome 7 C19orf38 homolog;C7H19orf38;PTN009160474;orthologs	PROTEIN HIDE1 (PTHR36859:SF1)		Equus caballus
HORSE|Ensembl=ENSECAG00000024966.4|UniProtKB=A0A9L0TS61	RAVER1	Ribonucleoprotein, PTB binding 1;RAVER1;PTN001505701;orthologs	RIBONUCLEOPROTEIN PTB-BINDING 1 (PTHR23189:SF46)	RNA metabolism protein(PC00031)	Equus caballus
HORSE|Ensembl=ENSECAG00000020419.3|UniProtKB=F7DZ70	RAB3D	Ras-related protein Rab-3;RAB3D;PTN009219508;orthologs	RAS-RELATED PROTEIN RAB-3D (PTHR47980:SF17)		Equus caballus
HORSE|Ensembl=ENSECAG00000021522.4|UniProtKB=F6YEA3	TMED1	Transmembrane p24 trafficking protein 1;TMED1;PTN001481238;orthologs	TRANSMEMBRANE EMP24 DOMAIN-CONTAINING PROTEIN 1 (PTHR22811:SF40)	vesicle coat protein(PC00235)	Equus caballus
HORSE|Ensembl=ENSECAG00000008231.3|UniProtKB=F6TJW8	FBXL12	F-box and leucine rich repeat protein 12;FBXL12;PTN002551950;orthologs	F-BOX_LRR-REPEAT PROTEIN 12 (PTHR16134:SF153)	ubiquitin-protein ligase(PC00234)	Equus caballus
HORSE|Ensembl=ENSECAG00000017013.4|UniProtKB=F6WYA2	MRPL4	Mitochondrial ribosomal protein L4;MRPL4;PTN008952340;orthologs	LARGE RIBOSOMAL SUBUNIT PROTEIN UL4M (PTHR10746:SF6)	ribosomal protein(PC00202)	Equus caballus
HORSE|Ensembl=ENSECAG00000012896.3|UniProtKB=A0A9L0S7L3	CDC37	Hsp90 co-chaperone Cdc37;CDC37;PTN009001659;orthologs	HSP90 CO-CHAPERONE CDC37 (PTHR12800:SF3)	chaperone(PC00072)	Equus caballus
HORSE|Ensembl=ENSECAG00000020533.4|UniProtKB=F6VZG9	KEAP1	Kelch-like ECH-associated protein 1;KEAP1;PTN001561266;orthologs	KELCH-LIKE ECH-ASSOCIATED PROTEIN 1 (PTHR24412:SF162)	scaffold/adaptor protein(PC00226)	Equus caballus
HORSE|Ensembl=ENSECAG00000024957.3|UniProtKB=F6S8P2	SHFL	Shiftless antiviral inhibitor of ribosomal frameshifting;SHFL;PTN001441798;orthologs	SHIFTLESS ANTIVIRAL INHIBITOR OF RIBOSOMAL FRAMESHIFTING PROTEIN (PTHR16135:SF2)		Equus caballus
HORSE|Ensembl=ENSECAG00000014489.3|UniProtKB=A0A9L0TJJ7	CNN1	Calponin;CNN1;PTN001450961;orthologs	CALPONIN-1 (PTHR47385:SF12)		Equus caballus
HORSE|Ensembl=ENSECAG00000012113.4|UniProtKB=F6WFF6	ACP5	Tartrate-resistant acid phosphatase type 5;ACP5;PTN001300245;orthologs	TARTRATE-RESISTANT ACID PHOSPHATASE TYPE 5 (PTHR10161:SF14)	phosphatase(PC00181)	Equus caballus
HORSE|Ensembl=ENSECAG00000031779.2|UniProtKB=A0A3Q2HBR7	S1PR5	Sphingosine-1-phosphate receptor 5;S1PR5;PTN009051876;orthologs	SPHINGOSINE 1-PHOSPHATE RECEPTOR 5 (PTHR22750:SF20)	G-protein coupled receptor(PC00021)	Equus caballus
HORSE|Ensembl=ENSECAG00000008334.4|UniProtKB=A0A9L0RMW8	SMARCA4	SWI_SNF related, matrix associated, actin dependent regulator of chromatin, subfamily a, member 4;SMARCA4;PTN001325999;orthologs	TRANSCRIPTION ACTIVATOR BRG1 (PTHR10799:SF76)	DNA helicase(PC00011)	Equus caballus
HORSE|Ensembl=ENSECAG00000008049.3|UniProtKB=A0A9L0RQW9	EPOR	Erythropoietin receptor;EPOR;PTN001495282;orthologs	ERYTHROPOIETIN RECEPTOR (PTHR23037:SF28)	transmembrane signal receptor(PC00197)	Equus caballus
HORSE|Ensembl=ENSECAG00000026909.4|UniProtKB=A0A3Q2L833	DNMT1	DNA (cytosine-5)-methyltransferase;DNMT1;PTN001319066;orthologs	DNA (CYTOSINE-5)-METHYLTRANSFERASE 1 (PTHR10629:SF52)	DNA methyltransferase(PC00013)	Equus caballus
HORSE|Ensembl=ENSECAG00000034985.3|UniProtKB=A0A3Q2HZZ4	CDKN2D	Cyclin dependent kinase inhibitor 2D;CDKN2D;PTN009084607;orthologs	CYCLIN-DEPENDENT KINASE 4 INHIBITOR D (PTHR24201:SF7)	kinase inhibitor(PC00139)	Equus caballus
HORSE|Ensembl=ENSECAG00000015306.4|UniProtKB=A0A9L0TEL7	ATG4D	Cysteine protease;ATG4D;PTN001476625;orthologs	CYSTEINE PROTEASE ATG4D (PTHR22624:SF36)	cysteine protease(PC00081)	Equus caballus
HORSE|Ensembl=ENSECAG00000020060.3|UniProtKB=A0A9L0TBL4	TMEM205	Transmembrane protein 205;TMEM205;PTN001508968;orthologs	TRANSMEMBRANE PROTEIN 205 (PTHR46916:SF2)		Equus caballus
HORSE|Ensembl=ENSECAG00000019557.4|UniProtKB=A0A5F5PXP6	LDLR	Low density lipoprotein receptor;LDLR;PTN001315463;orthologs	LOW-DENSITY LIPOPROTEIN RECEPTOR (PTHR24270:SF21)	apolipoprotein(PC00052)	Equus caballus
HORSE|Ensembl=ENSECAG00000058236.1|UniProtKB=A0A9L0RN12	RGL3	Ral guanine nucleotide dissociation stimulator like 3;RGL3;PTN009062163;orthologs	RAL GUANINE NUCLEOTIDE DISSOCIATION STIMULATOR-LIKE 3 (PTHR23113:SF220)	guanyl-nucleotide exchange factor(PC00113)	Equus caballus
ECA 9: 35,261,007 - 36,940,286
HORSE|Ensembl=ENSECAG00000019276.4|UniProtKB=F7DJ41	MCM4	DNA replication licensing factor MCM4;MCM4;PTN001360334;orthologs	DNA REPLICATION LICENSING FACTOR MCM4 (PTHR11630:SF66)	DNA metabolism protein(PC00009)	Equus caballus
HORSE|Ensembl=ENSECAG00000010120.4|UniProtKB=F6R5C0	SNAI2	Snail family transcriptional repressor 2;SNAI2;PTN002397867;orthologs	ZINC FINGER PROTEIN SNAI2 (PTHR24388:SF42)	C2H2 zinc finger transcription factor(PC00248)	Equus caballus
HORSE|Ensembl=ENSECAG00000014162.4|UniProtKB=A0A9L0SZF5	CLXN	Calaxin;CLXN;PTN001496472;orthologs	CALAXIN (PTHR23055:SF75)	calmodulin-related(PC00061)	Equus caballus
HORSE|Ensembl=ENSECAG00000027910.3|UniProtKB=A0A3Q2GY60	UBE2V2	Ubiquitin conjugating enzyme E2 V2;UBE2V2;PTN007769473;orthologs	UBIQUITIN-CONJUGATING ENZYME E2 VARIANT 2 (PTHR24068:SF177)	ubiquitin-protein ligase(PC00234)	Equus caballus
HORSE|Ensembl=ENSECAG00000039817.3|UniProtKB=A0A3Q2HNI3	CEBPD	CCAAT_enhancer-binding protein;CEBPD;PTN007752105;orthologs	CCAAT_ENHANCER-BINDING PROTEIN DELTA (PTHR23334:SF3)	basic leucine zipper transcription factor(PC00056)	Equus caballus
HORSE|Ensembl=ENSECAG00000020168.4|UniProtKB=F6RWW4	PRKDC	DNA-dependent protein kinase catalytic subunit;PRKDC;PTN001340310;orthologs	DNA-DEPENDENT PROTEIN KINASE CATALYTIC SUBUNIT (PTHR11139:SF68)	non-receptor serine/threonine protein kinase(PC00167)	Equus caballus
HORSE|Ensembl=ENSECAG00000026935.4|UniProtKB=A0A3Q2H971	SPIDR	Scaffold protein involved in DNA repair;SPIDR;PTN002154272;orthologs	DNA REPAIR-SCAFFOLDING PROTEIN (PTHR34347:SF1)	DNA metabolism protein(PC00009)	Equus caballus
ECA 10: 24,145,681 - 26,370,021
HORSE|Ensembl=ENSECAG00000013762.4|UniProtKB=F6ZSM5	NCR1	Natural cytotoxicity triggering receptor 1;NCR1;PTN008979659;orthologs	NATURAL CYTOTOXICITY TRIGGERING RECEPTOR 1 (PTHR11738:SF14)	immunoglobulin receptor superfamily(PC00124)	Equus caballus
HORSE|Ensembl=ENSECAG00000016192.4|UniProtKB=F6TQ05	EPN1	Epsin 1;EPN1;PTN001387867;orthologs	EPSIN-1 (PTHR12276:SF48)	membrane trafficking regulatory protein(PC00151)	Equus caballus
HORSE|Ensembl=ENSECAG00000035261.3|UniProtKB=A0A9L0T7V5	FIZ1	FLT3 interacting zinc finger 1;FIZ1;PTN009098263;orthologs	C2H2-TYPE DOMAIN-CONTAINING PROTEIN-RELATED (PTHR24406:SF11)	C2H2 zinc finger transcription factor(PC00248)	Equus caballus
HORSE|Ensembl=ENSECAG00000016802.4|UniProtKB=A0A3Q2HNF0	PEG3	Paternally expressed 3;PEG3;PTN001294736;orthologs	PATERNALLY-EXPRESSED GENE 3 PROTEIN (PTHR24381:SF293)	C2H2 zinc finger transcription factor(PC00248)	Equus caballus
HORSE|Ensembl=ENSECAG00000058656.1|UniProtKB=F6U276	HSPBP1	HSPA (Hsp70) binding protein 1;HSPBP1;PTN009037937;orthologs	HSP70-BINDING PROTEIN 1 (PTHR19316:SF18)		Equus caballus
HORSE|Ensembl=ENSECAG00000011892.4|UniProtKB=F7BF45	ZNF582	Zinc finger protein 582;ZNF582;PTN009094874;orthologs	ZINC FINGER PROTEIN 420 (PTHR24377:SF980)	C2H2 zinc finger transcription factor(PC00248)	Equus caballus
HORSE|Ensembl=ENSECAG00000052490.1|UniProtKB=F6RY94	FCAR	Fc fragment of IgA, receptor for;FCAR;PTN008979668;orthologs	IMMUNOGLOBULIN ALPHA FC RECEPTOR (PTHR11738:SF4)	immunoglobulin receptor superfamily(PC00124)	Equus caballus
HORSE|Ensembl=ENSECAG00000020087.3|UniProtKB=F7E0E7	NLRP2	NLR family pyrin domain containing 2;NLRP2;PTN001536364;orthologs	NACHT, LRR AND PYD DOMAINS-CONTAINING PROTEIN 2 (PTHR45690:SF14)	defense/immunity protein(PC00090)	Equus caballus
HORSE|Ensembl=ENSECAG00000001804.3|UniProtKB=F6VKS3	OR2BD2	Olfactory receptor family 2 subfamily BD member 2;OR2BD2;;orthologs			Equus caballus
HORSE|Ensembl=ENSECAG00000013225.4|UniProtKB=F6PV05	TMEM150B	Transmembrane protein 150B;TMEM150B;PTN001467507;orthologs	MODULATOR OF MACROAUTOPHAGY TMEM150B (PTHR21324:SF3)	scaffold/adaptor protein(PC00226)	Equus caballus
HORSE|Ensembl=ENSECAG00000035836.3|UniProtKB=A0A3Q2I2Y2	ZNF865	Zinc finger protein 865;ZNF865;PTN007799746;orthologs	ZINC FINGER PROTEIN 865 (PTHR24390:SF62)	C2H2 zinc finger transcription factor(PC00248)	Equus caballus
HORSE|Ensembl=ENSECAG00000040978.2|UniProtKB=A0A5F5PLM0	TMEM86B	lysoplasmalogenase;TMEM86B;PTN009129410;orthologs	LYSOPLASMALOGENASE (PTHR31885:SF7)		Equus caballus
HORSE|Ensembl=ENSECAG00000024101.3|UniProtKB=A0A9L0RHE4	NLRP5	NLR family pyrin domain containing 5;NLRP5;PTN001536378;orthologs	NACHT, LRR AND PYD DOMAINS-CONTAINING PROTEIN 5 (PTHR45690:SF7)	defense/immunity protein(PC00090)	Equus caballus
HORSE|Ensembl=ENSECAG00000013161.4|UniProtKB=A0A9L0RVP3	ZNF471	Zinc finger protein 471;ZNF471;PTN001557869;orthologs	ZINC FINGER PROTEIN 471 (PTHR24377:SF951)	C2H2 zinc finger transcription factor(PC00248)	Equus caballus
HORSE|Ensembl=ENSECAG00000010995.4|UniProtKB=F7D0G8	ZNF667	Zinc finger protein 667;ZNF667;PTN009065119;orthologs	ZINC FINGER PROTEIN 667 (PTHR23226:SF378)	C2H2 zinc finger transcription factor(PC00248)	Equus caballus
HORSE|Ensembl=ENSECAG00000016418.2|UniProtKB=F7AZK1	KIR3DL	Killer cell immunoglobulin-like receptor with three domains and long cytoplasmic tail;KIR3DL;PTN001367352;orthologs	KILLER CELL IMMUNOGLOBULIN-LIKE RECEPTOR 2DL4 (PTHR11738:SF113)	immunoglobulin receptor superfamily(PC00124)	Equus caballus
HORSE|Ensembl=ENSECAG00000039466.3|UniProtKB=A0A3Q2GUY4	GALP	Galanin-like peptide;GALP;PTN009042843;orthologs	GALANIN-LIKE PEPTIDE (PTHR20950:SF1)		Equus caballus
HORSE|Ensembl=ENSECAG00000033141.2|UniProtKB=F6VYF0	OR10AM8	Olfactory receptor;OR10AM8;PTN001573551;orthologs	OLFACTORY RECEPTOR (PTHR26453:SF685)	transmembrane signal receptor(PC00197)	Equus caballus
HORSE|Ensembl=ENSECAG00000020219.4|UniProtKB=A0A3Q2I4U5	ZNF579	Zinc finger protein 579;ZNF579;PTN007799358;orthologs	ZINC FINGER PROTEIN 579 (PTHR24383:SF14)	C2H2 zinc finger transcription factor(PC00248)	Equus caballus
HORSE|Ensembl=ENSECAG00000034287.2|UniProtKB=A0A3Q2GW08	ZNF580	Zinc finger protein 580;ZNF580;;orthologs			Equus caballus
HORSE|Ensembl=ENSECAG00000022619.3|UniProtKB=F6ZJ78	ZNF524	Zinc finger protein 524;ZNF524;;orthologs			Equus caballus
HORSE|Ensembl=ENSECAG00000001409.4|UniProtKB=A0A9L0TEB9	ZNF784	Zinc finger protein 784;ZNF784;PTN009096961;orthologs	ZINC FINGER PROTEIN 784 (PTHR24393:SF56)	C2H2 zinc finger transcription factor(PC00248)	Equus caballus
HORSE|Ensembl=ENSECAG00000001608.4|UniProtKB=A0A9L0SSQ1	ZNF71	Zinc finger protein 71;ZNF71;PTN009098110;orthologs	ZFP2 ZINC FINGER PROTEIN (PTHR24404:SF107)	C2H2 zinc finger transcription factor(PC00248)	Equus caballus
HORSE|Ensembl=ENSECAG00000003943.4|UniProtKB=A0A5F5PF67	SYT5	Synaptotagmin 5;SYT5;PTN008936300;orthologs	SYNAPTOTAGMIN-5 (PTHR10024:SF282)	membrane trafficking regulatory protein(PC00151)	Equus caballus
HORSE|Ensembl=ENSECAG00000018711.3|UniProtKB=F6ZAE4	NAT14	N-acetyltransferase 14 (putative);NAT14;;orthologs			Equus caballus
HORSE|Ensembl=ENSECAG00000023884.4|UniProtKB=A0A3Q2L7Z2	NLRP13	NLR family pyrin domain containing 13;NLRP13;PTN009182440;orthologs	NACHT, LRR AND PYD DOMAINS-CONTAINING PROTEIN 13 (PTHR45690:SF16)	defense/immunity protein(PC00090)	Equus caballus
HORSE|Ensembl=ENSECAG00000019196.3|UniProtKB=F7AZY3	SBK2	SH3 domain binding kinase family member 2;SBK2;PTN007797999;orthologs	PROTEIN KINASE DOMAIN-CONTAINING PROTEIN (PTHR24359:SF34)	non-receptor serine/threonine protein kinase(PC00167)	Equus caballus
HORSE|Ensembl=ENSECAG00000000532.4|UniProtKB=A0A9L0RE96	EPS8L1	EPS8 like 1;EPS8L1;PTN001388211;orthologs	EPIDERMAL GROWTH FACTOR RECEPTOR KINASE SUBSTRATE 8-LIKE PROTEIN 1 (PTHR12287:SF19)	scaffold/adaptor protein(PC00226)	Equus caballus
HORSE|Ensembl=ENSECAG00000029579.1|UniProtKB=A0A3Q2HAR1	OR6Z11	Olfactory receptor family 6 subfamily Z member 11;OR6Z11;PTN007782570;orthologs	OLFACTORY RECEPTOR 1346 (PTHR24242:SF177)	G-protein coupled receptor(PC00021)	Equus caballus
HORSE|Ensembl=ENSECAG00000029672.1|UniProtKB=A0A3Q2IA41	C19ORF85	Chromosome 19 open reading frame 85;C19orf85;;orthologs			Equus caballus
ECA 10: 27,584,754 - 28,501,938
HORSE|Ensembl=ENSECAG00000002408.4|UniProtKB=F6UE99	ZNF329	Zinc finger protein 329;ZNF329;PTN001559019;orthologs	ZINC FINGER PROTEIN 329 (PTHR24381:SF118)	C2H2 zinc finger transcription factor(PC00248)	Equus caballus
HORSE|Ensembl=ENSECAG00000032878.3|UniProtKB=A0A9L0SH35	ZNF274	Zinc finger protein 274;ZNF274;PTN009065102;orthologs	NEUROTROPHIN RECEPTOR-INTERACTING FACTOR HOMOLOG (PTHR23226:SF93)	C2H2 zinc finger transcription factor(PC00248)	Equus caballus
HORSE|Ensembl=ENSECAG00000002455.4|UniProtKB=F6THI9	ZSCAN22	Zinc finger and SCAN domain containing 22;ZSCAN22;PTN002354589;orthologs	ZINC FINGER AND SCAN DOMAIN-CONTAINING PROTEIN 22 (PTHR23226:SF59)	C2H2 zinc finger transcription factor(PC00248)	Equus caballus
HORSE|Ensembl=ENSECAG00000006230.4|UniProtKB=F7AVL6	ZNF135	Zinc finger protein 135;ZNF135;PTN001558471;orthologs	ZINC FINGER PROTEIN 135 (PTHR24377:SF1029)	C2H2 zinc finger transcription factor(PC00248)	Equus caballus
HORSE|Ensembl=ENSECAG00000001316.4|UniProtKB=A0A9L0SJ12	ZNF606	Zinc finger protein 606;ZNF606;PTN001557853;orthologs	ZINC FINGER PROTEIN 606 (PTHR24376:SF211)	C2H2 zinc finger transcription factor(PC00248)	Equus caballus
HORSE|Ensembl=ENSECAG00000013553.4|UniProtKB=F7AFT0	ZNF8	Zinc finger protein 8;ZNF8;PTN001559647;orthologs	ZINC FINGER PROTEIN 8 (PTHR24377:SF622)	C2H2 zinc finger transcription factor(PC00248)	Equus caballus
HORSE|Ensembl=ENSECAG00000015604.4|UniProtKB=F6VJR6	A1BG	Alpha-1-B glycoprotein;A1BG;PTN008525714;orthologs	ALPHA-1B-GLYCOPROTEIN (PTHR11738:SF184)	immunoglobulin receptor superfamily(PC00124)	Equus caballus
HORSE|Ensembl=ENSECAG00000000598.4|UniProtKB=A0A9L0RZ16	C10H19ORF18	Chromosome 10 C19orf18 homolog;C10H19orf18;PTN002210626;orthologs	RIKEN CDNA 2900092C05 GENE (PTHR38000:SF1)		Equus caballus
HORSE|Ensembl=ENSECAG00000013122.4|UniProtKB=A0A5F5PVQ8	ZNF544	Zinc finger protein 544;ZNF544;PTN001558491;orthologs	ZINC FINGER PROTEIN 544 (PTHR24377:SF945)	C2H2 zinc finger transcription factor(PC00248)	Equus caballus
HORSE|Ensembl=ENSECAG00000016355.3|UniProtKB=A0A9L0SF26	ZNF584	Zinc finger protein 584;ZNF584;PTN009096073;orthologs	ZINC FINGER PROTEIN 239-LIKE-RELATED (PTHR24390:SF265)	C2H2 zinc finger transcription factor(PC00248)	Equus caballus
HORSE|Ensembl=ENSECAG00000019272.3|UniProtKB=A0A9L0S7M0	ZNF671	Zinc finger protein 671;ZNF671;PTN009065897;orthologs	KRAB DOMAIN-CONTAINING PROTEIN (PTHR23232:SF143)	C2H2 zinc finger transcription factor(PC00248)	Equus caballus
HORSE|Ensembl=ENSECAG00000053240.1|UniProtKB=F6QI57	ZNF132	Zinc finger protein 132;ZNF132;PTN001557611;orthologs	ZINC FINGER PROTEIN 132 (PTHR24377:SF636)	C2H2 zinc finger transcription factor(PC00248)	Equus caballus
HORSE|Ensembl=ENSECAG00000016340.4|UniProtKB=A0A5F5PQJ7	RPS5	Ribosomal protein S5;RPS5;PTN008962782;orthologs	SMALL RIBOSOMAL SUBUNIT PROTEIN US7 (PTHR11205:SF18)	ribosomal protein(PC00202)	Equus caballus
HORSE|Gene=A1BG|UniProtKB=P39091	A1BG	Alpha-1B-glycoprotein (Fragment);A1BG;;orthologs			Equus caballus
ECA 10: 68,150,825 - 72,903,290
HORSE|Ensembl=ENSECAG00000023408.3|UniProtKB=A0A9L0S7H7	SMPDL3A	Sphingomyelin phosphodiesterase acid like 3A;SMPDL3A;PTN001308771;orthologs	ACID SPHINGOMYELINASE-LIKE PHOSPHODIESTERASE 3A (PTHR10340:SF24)	phosphodiesterase(PC00185)	Equus caballus
HORSE|Ensembl=ENSECAG00000017369.4|UniProtKB=A0A3Q2HJC4	SERINC1	Serine incorporator 1;SERINC1;PTN001310575;orthologs	SERINE INCORPORATOR 1 (PTHR10383:SF15)	protein-binding activity modulator(PC00095)	Equus caballus
HORSE|Ensembl=ENSECAG00000022383.4|UniProtKB=A0A9L0SLG9	PKIB	cAMP-dependent protein kinase inhibitor;PKIB;PTN009024868;orthologs	CAMP-DEPENDENT PROTEIN KINASE INHIBITOR BETA (PTHR15416:SF6)	kinase inhibitor(PC00139)	Equus caballus
HORSE|Ensembl=ENSECAG00000014665.4|UniProtKB=A0A9L0RP84	ASF1A	Anti-silencing function 1A histone chaperone;ASF1A;PTN001382221;orthologs	HISTONE CHAPERONE ASF1A (PTHR12040:SF8)	chromatin/chromatin-binding, or -regulatory protein(PC00077)	Equus caballus
HORSE|Ensembl=ENSECAG00000012553.4|UniProtKB=F6S1C9	HSF2	Heat shock transcription factor 2;HSF2;PTN001293761;orthologs	HEAT SHOCK FACTOR PROTEIN 2 (PTHR10015:SF185)	winged helix/forkhead transcription factor(PC00246)	Equus caballus
HORSE|Ensembl=ENSECAG00000029767.3|UniProtKB=A0A9L0TQI0	NKAIN2	Sodium_potassium-transporting ATPase subunit beta-1-interacting protein;NKAIN2;PTN007602979;orthologs	SODIUM_POTASSIUM-TRANSPORTING ATPASE SUBUNIT BETA-1-INTERACTING PROTEIN 2 (PTHR13084:SF3)		Equus caballus
HORSE|Ensembl=ENSECAG00000014548.4|UniProtKB=A0A3Q2H6S7	MCM9	DNA helicase;MCM9;PTN001360378;orthologs	DNA HELICASE MCM9 (PTHR11630:SF48)	DNA metabolism protein(PC00009)	Equus caballus
HORSE|Ensembl=ENSECAG00000021301.3|UniProtKB=A0A9L0R472	MAN1A1	alpha-1,2-Mannosidase;MAN1A1;PTN001367649;orthologs	MANNOSYL-OLIGOSACCHARIDE 1,2-ALPHA-MANNOSIDASE IA (PTHR11742:SF31)	protein modifying enzyme(PC00260)	Equus caballus
HORSE|Ensembl=ENSECAG00000022399.4|UniProtKB=A0A3Q2HDK8	FABP7	Fatty acid binding protein 7;FABP7;PTN008987065;orthologs	FATTY ACID-BINDING PROTEIN, BRAIN (PTHR11955:SF57)	transfer/carrier protein(PC00219)	Equus caballus
HORSE|Ensembl=ENSECAG00000005525.4|UniProtKB=F6SK35	GJA1	Gap junction protein;GJA1;PTN001379951;orthologs	GAP JUNCTION ALPHA-1 PROTEIN (PTHR11984:SF33)	gap junction(PC00105)	Equus caballus
HORSE|Ensembl=ENSECAG00000015023.4|UniProtKB=A0A3Q2H260	FAM184A	Family with sequence similarity 184 member A;FAM184A;PTN001447716;orthologs	PROTEIN FAM184A (PTHR18870:SF7)		Equus caballus
HORSE|Ensembl=ENSECAG00000043793.2|UniProtKB=A0A9L0SGU7	TRDN	Triadin;TRDN;PTN008351410;orthologs	TRIADIN (PTHR14106:SF0)		Equus caballus
HORSE|Ensembl=ENSECAG00000005580.4|UniProtKB=A0A3Q2HJG5	TBC1D32	TBC1 domain family member 32;TBC1D32;PTN009009870;orthologs	PROTEIN BROAD-MINDED (PTHR13465:SF3)		Equus caballus
HORSE|Ensembl=ENSECAG00000006114.3|UniProtKB=F6ZKU2	CLVS2	Clavesin 2;CLVS2;;orthologs			Equus caballus
